# Supplementary material for: Microbiological contamination of lettuce (Lactuca sativa) reared with tilapia in aquaponic systems and use of bacillus strains as probiotics to prevent diseases: A systematic review
Source: PLoS One. 2024 Nov 11;19(11):e0313022. doi: 10.1371/journal.pone.0313022 (PMC11554229; doi:10.1371/journal.pone.0313022)
Supplement: S1 Table — (XLSX) [file pone.0313022.s003.xlsx]

## Sheet: Sheet2
	S2 Table. Studies identified in the databases
	Title and Abstract Screen
No	First Author	Title	Reason for exclusion
1	Elumalal et al., 2017	Influence of UV treatment on the food safety status of a model aquaponic system	Not aout the topic
2	Said et al., sd	ARTICLE INFO ABSTRACT	Not about the topic
3	Wang, 2021	The Effect of Microbiomes on Food Crop yield and Quality in Aquaponic System	Not about the topic
4	Stegelmeier et al., 2022	The use of PGPB to promote plant hydroponic growth	Not about the topic
5	Elumalai, 2016	Evaluating the microbial safety status of products from sustainable organic agriculture	Not about the topic
6	Munakata et al., 2019	Polyphenols from plant roots: An expanding biological frontier	Not about the topic
7	NILE, 2011	1College of Fisheries and Freshwater Aquaculture Center Central Luzon State University, Science City of Muñoz, Nueva Ecija, Philippines 2North Carolina State University, Raleigh, North Carolina 27695, USA	Not about the topic
8	Liping et al., sd	WHY TILAPIA IS BECOMING THE MOST IMPORTANT FOOD FISH ON THE PLANET	Not about the topic
9	Kwon et al., 2021	Application of comparative genomics in the development of DNA probes to detect Bacillus cereus and Bacillus subtilis	Not about the topic
10	Gurtler et al., 2022	A Review of Essential Oils as Antimicrobials in Foods with Special Emphasis on Fresh Produce	Not about the topic
11	Li, et al., 2017	Viable pathogens detection in fresh vegetables by quadruplex PCR	Not about the topic
12	Shearer et al., 2018	Enhanced Removal of Norovirus Surrogates, Murine Norovirus and Tulane Virus, from Aqueous Systems by Zero-Valent Iron	Not about the topic
13	Basak, 2023	The potential of pulsed magnetic field to achieve microbial inactivation and enzymatic stability in foods: A concise critical review	Not about the topic
14	Onyeaka et al., 2022	Chapter 11 - Lactic acid bacteria and bacteriocins as biopreservatives	Not about the topic
15	Lee et al., 2016	Evaluation of cold plasma treatments for improved microbial and physicochemical qualities of brown rice	Not about the topic
16	Ramli et al., 2023	Metabolic pathway of Cr(VI) reduction by bacteria: A review	Not about the topic
17	Kastury et al., 2015	Ecotoxicity of neutral red (dye) and its environmental applications	Not about the topic
18	Barman et al., 2019	Cloning and expression of ophB gene encoding organophosphorus hydrolase from endophytic Pseudomonas sp. BF1-3 degrades organophosphorus pesticide chlorpyrifos	Not about the topic
19	Dávila-Rodríguez et al., 2019	Antimicrobial activity of nanoemulsions of cinnamon, rosemary, and oregano essential oils on fresh celery	Not about the topic
20	Soro etal., 2023	Current challenges in the application of the UV-LED technology for food decontamination	Use of UV as control method
21	Zhan et al., 2019	Sensitive fluorescent detection of Listeria monocytogenes by combining a universal asymmetric polymerase chain reaction with rolling circle amplification	Not about the topic
22	Wen et al., 2016	Wetting patterns and bacterial distributions in different soils from a surface point source applying effluents with varying Escherichia coli concentrations	Not about the topic
23	Shahbazi et al., 2016	Interactions of Ziziphora clinopodioides and Mentha spicata essential oils with chitosan and ciprofloxacin against common food-related pathogens	Not about the topic
24	Guo et al., 2022	Germicidal efficacy of the pulsed magnetic field against pathogens and spoilage microorganisms in food processing: An overview	Not about the topic
25	Meng, et al., 2015	Degradation of chlorothalonil through a hydrolytic dehalogenase secreted from Bacillus subtilis WB800	Not about the topic
26	Wang, et al., 2023	A loop-mediated isothermal amplification assay to detect Bacteroidales and assess risk of fecal contamination	Not about the topic
27	Yamaki et al., 2022	Broad host range bacteriophage, EscoHU1, infecting Escherichia coli O157:H7 and Salmonella enterica: Characterization, comparative genomics, and applications in food safety	Not about the topic
28	Lonchamps et al., 2022	Detection of pathogens in foods using microfluidic “lab-on-chip”: A mini review	Review
29	Mudaliar et al., 2023	Chapter 5 - Microbiological impact and control strategies to monitor postharvest losses in fruits and vegetables	Not about the topic
30	Ansari, et al., 2023	A comprehensive study on decontamination of food-borne microorganisms by cold plasma	Not about the topic
31	Zhu et al., 2023	Augmented dissemination of antibiotic resistance elicited by non-antibiotic factors	Not about the topic
32	Khan et al., 2023	Chapter 19 - Biofilm in antibiotic resistance and pathogenesis in relation to foodborne infection and control strategies	Not about the topic
33	Kim, et al., 2023	Thermophilic helicase-dependent amplification-based CRISPR/Cas12a system: Detection of stx2 in Escherichia coli O157:H7 by controlling primer dimers	Not about the topic
34	Fernandes et al., 2014	Influence of the hydrophobicity and surface roughness of mangoes and tomatoes on the adhesion of Salmonella enterica serovar Typhimurium and evaluation of cleaning procedures using surfactin	Not about the topic
35	Liu et al., 2019	Inactivation kinetics of Escherichia coli O157:H7 and Salmonella Typhimurium on organic carrot (Daucus carota L.) treated with low concentration electrolyzed water combined with short-time heat treatment	Not about the topic
36	Carvalho et al., 2021	Antimicrobial activity of Melissa officinalis and its potential use in food preservation	Not about the topic
37	Mendoza et al., 2022	Conventional and non-conventional disinfection methods to prevent microbial contamination in minimally processed fruits and vegetables	Not about the topic
38	Uhlig et al., 2021	Use of bacterial strains antagonistic to Escherichia coli for biocontrol of spinach: A field trial	Not about Aquaponic Systems
39	Niveditha, et al., 2021	Niveditha,	Not about the topic
40	Federico, et al., 2021	The essential oil of Lactuca longidentata Moris and its antioxidant and antimicrobial activities	Not about the topic
41	Shah et al., 2019	Effects of cold plasma treatments on spot-inoculated Escherichia coli O157:H7 and quality of baby kale (Brassica oleracea) leaves	Not about the topic
42	Hemmerling et al., 2023	Food choice of bacterial-feeding nematodes: The human pathogen Salmonella enterica compared to common soil bacteria	Not about the topic
43	Wan et al., 2020	Development of a test kit for visual loop-mediated isothermal amplification of Salmonella in spiked ready-to-eat fruits and vegetables	Not about the topic
44	Bang et al., 2016	Sanitizing radish seeds by simultaneous treatments with gaseous chlorine dioxide, high relative humidity, and mild heat	Not about the topic
45	Buys et al., 2023	Chapter 35 - Reduction of the microbial load of food by processing and modified atmosphere packaging	Not about the topic
46	Guin, et al., 2023	Chapter 14 - Applications of biosurfactant as solubilizers and wetting agents	Not about the topic
47	Bozal-Palabiyik et al., 2018	Chapter 12 - Biosensor-Based Methods for the Determination of Foodborne Pathogens	Not about the topic
48	Abdel-Megid, 2020	Part—II: Utilities of active methylene compounds and heterocycles bearing active methyl or having an active methine in the formation of bioactive pyrazoles and pyrazolopyrimidines	Not about the topic
49	Shearer et al., 2020	Effect of Bacteria and Bacterial Constituents on Recovery and Resistance of Tulane Virus	Not about the topic
50	Girgin et al., 2019	Mechanisms of the Escherichia coli and Enterococcus faecalis inactivation by ozone	Not about the topic
51	Pimentel et al., 2021	Understanding the potential of fruits, flowers, and ethnic beverages as valuable sources of techno-functional and probiotics strains: Current scenario and main challenges	Not about the topic
52	Matan, et al., 2014	Antibacterial activity of essential oils and their main components enhanced by atmospheric RF plasma	Not about the topic
53	Yu et al., 2023	Smartphone readable colorimetry and ICP-MS dual-mode sensing platform for ultrasensitive and label-free detection of Escherichia coli based on filter-assisted separation	Not about the topic
54	Du, et al., 2020	Rapid synthesis of multifunctional carbon nanodots as effective antioxidants, antibacterial agents, and quercetin nanoprobes	Not about the topic
55	Son, et al., 2014	Detection of five Shiga toxin-producing Escherichia coli genes with multiplex PCR	Not about the topic
56	Guo et al., 2017	Application of water-assisted ultraviolet light in combination of chlorine and hydrogen peroxide to inactivate Salmonella on fresh produce	Not about the topic
57	Tominaga, 2021	Rapid detection of total bacteria in foods using a poly-l-lysine-based lateral-flow assay	Not about the topic
58	Rao et al., 2023	Chemical diversity and biological activities of specialized metabolites from the genus Chaetomium: 2013–2022	Not about the topic
59	Niemira et ak., 2023	Cold Plasma for Food Processing	Not about the topic
60	Noumedem et al., 2017	Chapter 20 - Lactuca sativa	Not about tilapia
61	Bai et al., 2019	Effective inhibition of Salmonella Typhimurium in fresh produce by a phage cocktail targeting multiple host receptors	Not about the topic
62	Kim et al., 2013	Inactivation of Escherichia coli O157:H7 on stainless steel upon exposure to Paenibacillus polymyxa biofilms	Not about the topic
63	Li, et al., 2022	Use of β-cyclodextrin and milk protein-coated activated charcoal for rapid detection of Listeria monocytogenes in leafy greens by PCR without pre-enrichment	Not about the topic
64	Chon et al., 2021	Detection of Campylobacter jejuni from Fresh Produce: Comparison of Culture- and PCR-based Techniques, and Metagenomic Approach for Analyses of the Microbiome before and after Enrichment	Not about the topic
65	El Kadri et al., 2021	The antimicrobial efficacy of remote cold atmospheric plasma effluent against single and mixed bacterial biofilms of varying age	Not about the topic
66	Jianmei et al., 2015	Identification of ethylparaben as the antimicrobial substance produced by Brevibacillus brevis FJAT-0809-GLX	Not about the topic
67	Thielmann et al., 2017	Antimicrobial activity of Olea europaea Linné extracts and their applicability as natural food preservative agents	Not about the topic
68	Sondhi et al., 2023	Chapter 3 - Application of biosurfactant as an emulsifying agent	Not about the topic
69	Kashfi et al., 2020	Simultaneous study of the antioxidant activity, microbial decontamination and color of dried peppermint (Mentha piperita L.) using low pressure cold plasma	Not about the topic
70	Gu et al., 2020	Microbiome convergence following sanitizer treatment and identification of sanitizer resistant species from spinach and lettuce rinse water	Not about the topic
71	Yi et al., 2023	Chapter 15 - Mechanisms of microbial cross-contamination and novel intervention strategies in fresh produce processing	Not about the topic
72	Schulz, et al., 2020	3.09 - Chemical Ecology of Bacterial Volatiles	Not about the topic
73	Xue-lin et al., 2013	Expression of a Lysine-rich Gene in Bacillus subtilis 168	Not about the topic
74	Amara et al., 2020	Alkenes, fatty acids and phenols augment bioactivities of organic crops	Not about the topic
75	Vassal et al., 2023	Combination of UVC light with antimicrobial agents for enhanced disinfection of surfaces and liquids	Not about the topic
76	Dong et al., 2022	Surfactin and fengycin contribute differentially to the biological activity of Bacillus subtilis NCD-2 against cotton verticillium wilt	Not about the topic
77	Bermúdez-Aguirre et al., 2013	Effect of atmospheric pressure cold plasma (APCP) on the inactivation of Escherichia coli in fresh produce	Not about the topic
78	Ren et al., 2021	An aptamer-exonuclease III (Exo III)–assisted amplification-based lateral flow assay for sensitive detection of Escherichia coli O157:H7 in milk	Not about the topic
79	Matiz-Villamil et al., 2023	Trends in the management of organic swine farm waste by composting: A systematic review	Not about the topic
80	Birmpa, et al., 2016	Effect of Nonthermal, Conventional, and Combined Disinfection Technologies on the Stability of Human Adenoviruses as Fecal Contaminants on Surfaces of Fresh Ready-to-Eat Products	Not about the topic
81	Jahid et al., 2015	Mixed culture biofilms of Salmonella Typhimurium and cultivable indigenous microorganisms on lettuce show enhanced resistance of their sessile cells to cold oxygen plasma	Not about the topic
82	Markland et al., 2015	Chapter Five - Human Pathogen–Plant Interactions: Concerns for Food Safety	Not about the topic
83	Jones et al., 2021	High-resolution 3D mapping of rhizosphere glycan patterning using molecular probes in a transparent soil system	Not about the topic
84	Zhaoliang and Hongyan, 2022	Capture and identification of bacteria from fish muscle based on immunomagnetic beads and MALDI-TOF MS	Not about the topic
85	Yu et al., 2019	A fluorescent cascade amplification method for sensitive detection of Salmonella based on magnetic Fe3O4 nanoparticles and hybridization chain reaction	Not about the topic
86	Jannat et al., 2023	Anti-biofilm activity of essential oils in fruit and vegetable: A systematic review	Review
87	Rani et al., 2021	Production of compost with biopesticide property from toxic weed Lantana: Quantification of alkaloids in compost and bacterial pathogen suppression	Not about the topic
88	Chandrasekaran et al., 2022	Anticancer, anti-diabetic, antimicrobial activity of zinc oxide nanoparticles: A comparative analysis	Not about the topic
89	Bangar et a., 2022	Organic acids production from lactic acid bacteria: A preservation approach	Not about the topic
90	Pan, et al., 2020	Quantitative detection of viable but nonculturable state Escherichia coli O157:H7 by ddPCR combined with propidium monoazide	Not about the topic
91	Munir et al., 2023	Nanotechnology improves disease resistance in plants for food security: Applications and challenges	Not about the topic
92	He et al., 2023	Chlorine-resistant bacteria in drinking water: Generation, identification and inactivation using ozone-based technologies	Not about the topic
93	Qi and Hung, 2019	Effectiveness of activated persulfate in removal of foodborne pathogens from romaine lettuce	Not about the topic
94	Ranjbaran and Mohit, 2022	Microfluidics at the interface of bacteria and fresh produce	Not about the topic
95	Matafonova and Batoev, 2019	Review on low- and high-frequency sonolytic, sonophotolytic and sonophotochemical processes for inactivating pathogenic microorganisms in aqueous media	Not about the topic
96	Hemmati, et al., 2021	Impact of cold atmospheric plasma on microbial safety, total phenolic and flavonoid contents, antioxidant activity, volatile compounds, surface morphology, and sensory quality of green tea powder	Not about the topic
97	Shen et al., 2017	Biocontrol of the internalization of Salmonella enterica and Enterohaemorrhagic Escherichia coli in mung bean sprouts with an endophytic Bacillus subtilis	Not about Aquaponic Systems
98	Gulsun, 2015	Empirical prediction and validation of antibacterial inhibitory effects of various plant essential oils on common pathogenic bacteria	Not about the topic
99	Zhu and Hill, 2013	Detection of Escherichia coli via VOC profiling using secondary electrospray ionization-mass spectrometry (SESI-MS)	Not about the topic
100	Huang and Chen, 2015	Inactivation of Escherichia coli O157:H7, Salmonella and human norovirus surrogate on artificially contaminated strawberries and raspberries by water-assisted pulsed light treatment	Not about the topic
101	Meng et a.l.,2017	Vancomycin modified PEGylated-magnetic nanoparticles combined with PCR for efficient enrichment and detection of Listeria monocytogenes	Not about the topic
102	Vaishnavi et al., 2020	20 - Marine biomass toward biofuel production	Not about the topic
103	Wang et al., 2023	Recent advances of bacteriophage-derived strategies for biofilm control in the food industry	Not about the topic
104	Kaur et al., 2021	Chapter 4 - Recent advancement and biomedical applications of fungal metabolites	Not about the topic
105	Mai-Prochnow and Bermudez-Aguirre, 2020	Chapter 4 - Cold plasma to control biofilms on food and in the food-processing environment	Not about the topic
106	Kumar et al., 2022	13 - Harnessing the potential of genetically improved bioinoculants for sustainable agriculture: Recent advances and perspectives	Not about the topic
107	Mandal et al., 2023	Biosensors for Precision Agriculture	Not about the topic
108	Passos et al., 2023	Chapter 5 - Biosurfactants as food additives: New trends and applications	Not about the topic
109	Hafez et al., 2017	Uric acid in plants and microorganisms: Biological applications and genetics - A review	Not about the topic
110	Ranjha et al., 2023	Modification in cellulose films through ascent cold plasma treatment and polymerization for food products packaging	Not about the topic
111	Shanmugam et al., 2022	Chapter 13 - An insight on developing nanoformulations suitable for delivering plant beneficial microorganisms to crops under abiotic stresses	Not about the topic
112	Fernández et al., 2014	Antimicrobial resistance determinants in antibiotic and biocide-resistant gram-negative bacteria from organic foods	Not about the topic
113	Morales-de la Peña et al., 2019	Novel technologies to improve food safety and quality	Not about the topic
114	Tenenhaus-Aziza and Ellouze, 2015	oftware for predictive microbiology and risk assessment: A description and comparison of tools presented at the ICPMF8 Software Fair	Not about the topic
115	McLamore et al., 2021	FEAST of biosensors: Food, environmental and agricultural sensing technologies (FEAST) in North America	Not about the topic
116	Vijay et al., 2021	Chapter 16 - Microbiological efficacy of decontamination methodologies for fresh produce	Not about the topic
117	Shi et al., 2023	Production of higher toxic intermediates of organic pollutants during chemical oxidation processes: A review	Not about the topic
118	Namasivayam et al., 2023	Aquatic biomass cellulose fabrication into cellulose nanocomposite and its application in water purification	Not about the topic
119	Mazzio et al., 2023	Functional immune boosters; the herb or its dead microbiome? Antigenic TLR4 agonist MAMPs found in 65 medicinal roots and algae’s	Not about the topic
120	Oyedeji et al., 2023	Chapter 31 - Presence of pathogenic microorganisms in fermented foods	Not about the topic
121	Gasparek et al., 2023	Deciphering mechanisms of production of natural compounds using inducer-producer microbial consortia	Not about the topic
122	Pan et al., 2023	Chapter 4 - Biosensors for bacteria detection	Not about the topic
123	Anuntagool et al., 2023	A review on dielectric barrier discharge nonthermal plasma generation, factors affecting reactive species, and microbial inactivation	Not about the topic
124	Gyawali et al., 2015	2 - Plant extracts as antimicrobials in food products: Types	Not about the topic
125	Vazquez-Armenta et al., 2016	Chapter 70 - Onion (Allium cepa) Essential Oils	Not about the topic
126	Priyanka et al., 2014	Chapter 19 - Opportunities and Challenges in the Application of Ozone in Food Processing	Not about the topic
127	Kurbanoglu, et al., 2020	Frontiers in electrochemical enzyme based biosensors for food and drug analysis	Not about the topic
128	Mondal et al., 2021	Chapter 13 - Green synthesis of carbon nanoparticles: characterization and their biocidal properties	Not about the topic
129	Rosales-Mendoza et al., 2016	Food-Grade Organisms as Vaccine Biofactories and Oral Delivery Vehicles	Not about the topic
130	Huygens et al., 2023	The impact of antibiotic residues on resistance patterns in leek at harvest	Not about the topic
131	Srividya et al., 2017	4 - Antimicrobial nanotechnology: research implications and prospects in food safety	Not about the topic
132	Zhu et al., 2021	Encapsulation strategies to enhance the antibacterial properties of essential oils in food system	Not about the topic
133	Bermudez-Aguirre. 2020	Chapter 2 - Advances in the inactivation of microorganisms and viruses in food and model systems using cold plasma	Not about the topic
134	Anand, et al., 2022	Safer plant-based nanoparticles for combating antibiotic resistance in bacteria: A comprehensive review on its potential applications, recent advances, and future perspective	Not about the topic
135	Sun et al., 2019	Applications of gaseous chlorine dioxide on postharvest handling and storage of fruits and vegetables – A review	Not about the topic
136	Akubude et al., 2021	Chapter 5 - Application of biosurfactant in food industry	Not about the topic
137	Wilson, 2015	Mission Astro-food: Sugar to be made in space by microbes	Not about the topic
138	Cai et al., 2021	A review of responses of terrestrial organisms to perfluorinated compounds	Not about the topic
139	Malhotra, et al., 2020	Design, characterization, and evaluation of antibacterial gels, Boc-D-Phe-γ4-L-Phe-PEA/chitosan and Boc-L-Phe-γ4-L-Phe-PEA/chitosan, for biomaterial-related infections	Not about the topic
140	Raj et al., 2021	Harnessing ZnO nanoparticles for antimicrobial and photocatalytic activities	Not about the topic
141	Hernandez-Patlan et al., 2023	Chapter 3 - Chitosan nanoparticles as used against food pathogens	Not about the topic
142	Brenes et al., 2021	Chapter 27 - Olives and olive oil compounds active against pathogenic microorganisms	Not about the topic
143	Bhattacharyya et al., 2023	Chapter 1 - Bacterial biofilms as an essential component of rhizosphere plant-microbe interactions	Not about the topic
144	Schössler et al., 2014	NON-THERMAL PROCESSING | Ultrasonication	Not about the topic
145	Bolten et al., 2023	Listeria monocytogenes loss of cultivability on carrot is associated with the formation of mesosome-like structures	Not about the topic
146	Kato et al., 2023	Chapter Three - Micro- and nanoencapsulation of natural phytochemicals: Challenges and recent perspectives for the food and nutraceuticals industry applications	Not about the topic
147	Muktesh et al., 2022	Chapter 3 - Green nanotechnology: a paradigm, panacea and new perspective for sustainable agriculture	Not about the topic
148	Castellano et al., 2023	Bioprotective cultures and bacteriocins as food preservatives	Not about the topic
149	Pinto et al., 2021	Alone or together? A review on pure and mixed microbial cultures for butanol production	Not about the topic
150	Krujatz et al., 2022	Think outside the box: 3D bioprinting concepts for biotechnological applications – recent developments and future perspectives	Not about the topic
151	Zhang et al., 2023	Inhibitory effect and possible mechanism of oregano and clove essential oils against Pectobacterium carotovorum subsp. carotovorum as onion soft rot in storage	Not about the topic
152	Allai et al., 2023	Recent advances in non-thermal processing technologies for enhancing shelf life and improving food safety	Not about the topic
153	Prakash et al., 2018	Essential oil based nanoemulsions to improve the microbial quality of minimally processed fruits and vegetables: A review	Not about the topic
154	Stachowska et al., 2022	Chapter 2 - Current trends in carbon dots applications	Not about the topic
155	Acquaviva et al., 2022	Phytochemical and biological investigations on the pollen from industrial hemp male inflorescences	Not about the topic
156	Santos et al., 2022	A review on urinary tract infections diagnostic methods: Laboratory-based and point-of-care approaches	Not about the topic
157	Li, et al., 2021	Formation of Multispecies Biofilms and Their Resistance to Disinfectants in Food Processing Environments: A Review	Review
158	Aktop et al., 2023	Chapter 9 - A new emerging technology against foodborne pathogens: cold atmospheric plasma	Not about tilapia
159	Temesgen et al., 2017	Micro and nanobubble technologies as a new horizon for water-treatment techniques: A review	Review
160	Carrillo and Borthakur, 2022	Heterologous expression and characterization of a thermoalkaliphilic SAM-synthetase from giant leucaena (Leucaena leucocephala subsp glabrata)	Not about tilapia
161	Geethalakshmi and Sarada, 2013	Evaluation of antimicrobial and antioxidant activity of essential oil of Trianthema decandra L.	Not about tilapia
162	Sampath et al., 2022	A review on algal mediated synthesis of metal and metal oxide nanoparticles and their emerging biomedical potential	Review
163	Zhao et al., 2023	Chapter 6 - Application of atomic force microscopy in food microorganism research	Not about tilapia
164	Kumar et al., 2019	Manipulation of oxalate metabolism in plants for improving food quality and productivity	Not about tilapia
165	Carbone, et al., 2016	Silver nanoparticles in polymeric matrices for fresh food packaging	Review
166	Ajayi and Lateef, 2023	Biotechnological valorization of agrowastes for circular bioeconomy: Melon seed shell, groundnut shell and groundnut peel	Not about tilapia
167	Pal, et al., 2022	Chapter 10 - Nanotechnology in microbial food safety	Not about tilapia
168	Hertwig et al., 2018	Cold atmospheric pressure plasma and low energy electron beam as alternative nonthermal decontamination technologies for dry food surfaces: A review	Not about tilapia
169	Govari et al., 2023	Antimicrobial Proteins and Peptides as a Promising Weapon to Promote Food Safety Under the One Health Approach	Not about tilapia
170	Saoulajan et al., 2022	Phytochemistry, pharmacological investigations, industrial applications, and encapsulation of Thymbra capitata L., a review	Review
171	Sharma et al., 2023	Nano-biofertilizers as bio-emerging strategies for sustainable agriculture development: Potentiality and their limitations	Not about tilapia
172	Schlüter et al., 2014	Non-Thermal Processing Cold Plasma for Bioefficient Food Processing	Not about the topic
173	Zarkani and Schikora, 2021	Mechanisms adopted by Salmonella to colonize plant hosts	Review
174	Moralez et al., 2021	Quantitative analysis of horizontal gene transfer in complex systems	Review
175	Tosun, et al., 2023	Disinfection of Clostridioides difficile on spinach with epigallocatechin-based antimicrobial solutions and sodium hypochlorite	Not about tilapia
176	Smaoui et al., 2023	Zinc oxide nanoparticles in meat packaging: A systematic review of recent literature	Review
177	Toushik et al., 2020	Fighting with old foes: The pledge of microbe-derived biological agents to defeat mono- and mixed-bacterial biofilms concerning food industries	Not about tilapia
178	Agathokleous, et al., 2022	The relevance of hormesis at higher levels of biological organization: Hormesis in microorganisms	Not about the topic
179	Bastarrachea et al., 2019	Chapter 12 - Control Strategies for Postharvest Microbiological Safety of Produce During Processing, Marketing, and Quality Measures	Not about tilapia
180	Desai et al., 2022	Chapter 23 - Microbial nanotechnology: New horizons in food science and technology	Not about tilapia
181	Manzoor et al., 2023	Carbon dots applications for development of sustainable technologies for food safety: A comprehensive review	Review
182	Khoo et al., 2022	Application of antimicrobial, potential hazard and mitigation plans	Not about the topic
183	Sharma et al., 2023	Chapter 13 - The future of PGPR-based plant growth promotion and bioremediation technologies	Not about tilapia
184	Meireles et al., 2016	Alternative disinfection methods to chlorine for use in the fresh-cut industry	Not about tilapia
185	Ferro, et al., 2018	Role of food sanitising treatments in inducing the ‘viable but nonculturable’ state of microorganisms	Not about tilapia
186	Trivedi et al., 2021	Chapter Seventeen - Biosynthesized nanoparticles derived from marine habitat and their interactions with plants	Not about the topic
187	Xu and Wu, 2015	Foodomics in microbiological investigations	Review
188	Ventura-Aguilar et al., 2023	Nanomaterials for designing biosensors to detect fungi and bacteria related to food safety of agricultural products	Not about tilapia
189	Charoux et al., 2019	Ultrasonic Waves: Inactivation of Foodborne Microorganisms Using Power Ultrasound	Not about tilapia
190	Mukurumbira et al., 2022	Encapsulation of essential oils and their application in antimicrobial active packaging	Not about the topic
191	Sullivan et al., 2014	Activation of an innate immune response in the schistosome-transmitting snail Biomphalaria glabrata by specific bacterial PAMPs	Not about the topic
192	Puligundla et al., 2020	Chapter 11 - Microwave- and radio-frequency-powered cold plasma applications for food safety and preservation	Not about the topic
193	Abdelhamid and El-Dougdoug, 2020	Controlling foodborne pathogens with natural antimicrobials by biological control and antivirulence strategies	Not about the topic
194	Mandal et al., 2018	Recent developments in cold plasma decontamination technology in the food industry	Not about the topic
195	Niemira, et al., 2021	1.33 - Plasma Decontamination of Plant-Related Food Products	Not about the topic
196	Tyśkiewicz et al., 2023	Electrochemical, optical and mass-based immunosensors: A comprehensive review of Bacillus anthracis detection methods	Not about the topic
197	Warriner et al., 2021	2.21 - Gas-Phase Advanced Oxidation Process for Surface Disinfection of Foods and Food Contact Surfaces	Not about the topic
198	Azizi-Lalabadi, et al., 2021	Incorporation of silver nanoparticles into active antimicrobial nanocomposites: Release behavior, analyzing techniques, applications and safety issues	Not about the topic
199	Zare et al., 2023	Advances in pulsed electric stimuli as a physical method for treating liquid foods	Not about the topic
200	Bhatt and Chatterjee, 2022	Fluoroquinolone antibiotics: Occurrence, mode of action, resistance, environmental detection, and remediation – A comprehensive review	Not about the topic
201	Girthie et al., 2023	Chapter1 - Nanotechnology applications for food safety: Benefits and risks	Not about the topic
202	Lafarga et al., 2019	Strategies to reduce microbial risk and improve quality of fresh and processed strawberries: A review	Not about the topic
203	Corrales et al., 2014	Chapter 7 - Antimicrobial Packaging Systems	Not about the topic
204	Manzoor et al., 2023	Plant-derived active substances incorporated as antioxidant, antibacterial or antifungal components in coatings/films for food packaging applications	Not about the topic
205	Hungaro et al., 2014	Bacteriophage: The Viruses Infecting Bacteria and Their Multiple Applications	Not about the topic
206	Li et al., 2016	Chapter 25 - Basil (Ocimum basilicum L.) Oils	Not about the topic
207	Wan et al., 2020	Responses of the rhizosphere bacterial community in acidic crop soil to pH: Changes in diversity, composition, interaction, and function	Not about the topic
208	Bor et al., 2016	Chapter 26 - Antimicrobials from herbs, spices, and plants	Not about the topic
209	Alzamora, et al., 2023	High Intensity Pulsed Light Technology	Not about the topic
210	Graves, 2022	Chapter 10 - Food—spoilage, preservation, industrial microbiology	Not about the topic
211	Sullivan et al., 2018	11 - Natural Antimicrobial Materials for Use in Food Packaging	Not about the topic
212	Huang et al., 2015	Application of water-assisted pulsed light treatment to decontaminate raspberries and blueberries from Salmonella	Not about the topic
213	Shahid et al., 2023	Pesticide-tolerant microbial consortia: Potential candidates for remediation/clean-up of pesticide-contaminated agricultural soil	Not about the topic
214	Rizwanuddin et al., 2023	Microbial phytase: Their sources, production, and role in the enhancement of nutritional aspects of food and feed additives	Not about the topic
215	Ngasotter et al., 2023	Crustacean shell waste derived chitin and chitin nanomaterials for application in agriculture, food, and health – A review	Not about the topic
216	Ye et al., 2019	A review of bacteriophage therapy for pathogenic bacteria inactivation in the soil environment	Not about the topic
217	Hu et al., 2015	Ecotoxicological effects of graphene oxide on the protozoan Euglena gracilis	Not about the topic
218	González-Estrada et al., 2021	Chapter 5 - Alternative management technologies for postharvest disease control	Not about the topic
219	Huang and Chen, 2019	Sanitation of tomatoes based on a combined approach of washing process and pulsed light in conjunction with selected disinfectants	Not about the topic
220	Kong et al., 2014	Cold Atmospheric Gas Plasmas	Not about the topic
221	Reuben et al., 2022	Chapter 14 - Multi-species biofilms: Friends or foe to the human?	Not about the topic
222	Anisha et al., 2023	Ulvan from green macroalgae: Bioactive properties advancing tissue engineering, drug delivery systems, food industry, agriculture and water treatment	Not about the topic
223	Nikolic et al., 2021	Metal oxide nanoparticles for safe active and intelligent food packaging	Not about the topic
224	Dacoreggio et al., 2019	Antioxidant, antimicrobial and allelopathic activities and surface disinfection of the extract of Psidium cattleianum sabine leaves	Not about the topic
225	Chen et al., 2022	Preparation, characterization and application of poly(lactic acid)/corn starch/eucalyptus leaf essential oil microencapsulated active bilayer degradable film	Not about the topic
226	Roberta, et al., 2018	Chapter 4 - Quorum Sensing as a Mechanism of Microbial Control and Food Safety	Not about the topic
227	Liao et al., 2017	Inactivation mechanisms of non-thermal plasma on microbes: A review	Not about the topic
228	Singh et al., 2018	Chapter 1 - Postharvest Diseases of Fruits and Vegetables and Their Management	Not about Aquaponic Systems
229	Manoharan et al., 2021	1.40 - Plasma-Assisted Combination Processes	Not about the topic
230	Mahendran et al., 2019	Recent advances in the application of pulsed light processing for improving food safety and increasing shelf life	Not about the topic
231	Martínez-Huitle and Brillas, 2021	A critical review over the electrochemical disinfection of bacteria in synthetic and real wastewaters using a boron-doped diamond anode	Not about the topic
232	Nwokolo et al., 2021	The contributions of biotic lines of defence to improving plant disease suppression in soils: A review	Not about the topic
233	Matta andAlocilja, 2018	Emerging nano-biosensing with suspended MNP microbial extraction and EANP labeling	Not about the topic
234	Bevilacqua et al., 2019	Two Nonthermal Technologies for Food Safety and Quality—Ultrasound and High Pressure Homogenization: Effects on Microorganisms, Advances, and Possibilities: A Review	Not about the topic
235	Ucar et al., 2021	Application of cold plasma technology in the food industry and its combination with other emerging technologies	Not about the topic
236	Sani et al., 2023	Cold plasma technology: Applications in improving edible films and food packaging	Not about the topic
237	Lin et al., 2021	Application of curcumin-mediated antibacterial photodynamic technology for preservation of fresh Tremella Fuciformis	Not about the topic
238	Almeida, et al., 2023	Chapter 55 - Bacterial cell-to-cell communication and its relevance to food safety	Not about the topic
239	Aaliya et al., 2021	Recent trends in bacterial decontamination of food products by hurdle technology: A synergistic approach using thermal and non-thermal processing techniques	Not about the topic
240	Pandey, et al., 2021	Chapter 2 - Secondary metabolites from bacteria and viruses	Not about the topic
241	Ojha et al., 2016	9 - Emerging Nonthermal Food Preservation Technologies	Not about the topic
242	Sharma, et al., 2023	Chapter 17 - Economic aspect of nanomaterial-based agriculture solutions	Not about the topic
243	Salem et al., 2023	Chapter 14 - Effect of engineered nanomaterials on soil microbiomes and their association with crop growth and production	Not about the topic
244	Brooks et al., 2014	Chapter 5 - Bioaerosol Contamination of Produce: Potential Issues from an Unexplored Contaminant Route	Not about the topic
245	Zhou et al., 2022	Novel species-specific targets for real-time PCR detection of four common pathogenic Staphylococcus spp.	Not about the topic
246	Ren et al., 2021	Visualizing the knowledge domain of pulsed light technology in the food field: A scientometrics review	Not about the topic
247	Allard et al., 2023	Molecular Techniques in Foodborne Disease Surveillance	Not about the topic
248	Mousavi et al., 2020	Interactions between probiotics and pathogenic microorganisms in hosts and foods: A review	Review
249	Alam, 2021	A comprehensive review of sweet potato (Ipomoea batatas [L.] Lam): Revisiting the associated health benefits	Not about the topic
250	Kukreti et al., 2023	Potential of waste stream in conversion into sustainable metabolites: An overview and update	Not about the topic
251	Lindemann et al., 2016	Matrix-Specific Method Validation of an Automated Most-Probable-Number System for Use in Measuring Bacteriological Quality of Grade “A” Milk Products	Not about the topic
252	Golnaraghi et al., 2020	Biosorpion for sustainable recovery of precious metals from wastewater	Not about the topic
253	Ampiaw et al., 2021	Electrolyzed water as a disinfectant: A systematic review of factors affecting the production and efficiency of hypochlorous acid	Not about the topic
254	Sethi et al., 2016	Chapter 35 - Antimicrobial Spices: Use in Antimicrobial Packaging	Not about the topic
255	Hertwig, 2017	Cold Atmospheric Pressure Plasma Processing for Decontamination of Solid Food and Food Contact Surfaces	Not about the topic
256	Fallik et al., 2014	Chapter 11 - Microbial Quality and Safety of Fresh Produce	Not about the topic
257	Tan et al., 2022	DNA base editing in nuclear and organellar genomes	Not about the topic
258	Kontominas et al., 2014	PACKAGING | Modified Atmosphere Packaging of Foods	Not about the topic
259	Pagnossa, et al., 2020	Ultrasound: beneficial biotechnological aspects on microorganisms-mediated processes	Not about the topic
260	Ziuzina et al., 2016	Chapter 9 - Cold Plasma for Food Safety	Not about the topic
261	Barua et al., 2023	13 - Application of radio-frequency processing in the food industry	Not about the topic
262	Smith-Moore and Grunden, 2018	Bacteria and archaea as the sources of traits for enhanced plant phenotypes	Not about the topic
263	Han et al., 2022	Bacteriophage and their lysins: A new era of biocontrol for inactivation of pathogenic bacteria in poultry processing and production—A review	Not about the topic
264	Wang et al., 2022	Review of copper and copper alloys as immune and antibacterial element	Not about the topic
265	Kraśniewska et al., 2016	Preservation of Brussels Sprouts by Pullulan Coating Containing Oregano Essential Oil	Not about the topic
266	Niakousari et al., 2018	Chapter 5 - Effects of Innovative Processing Technologies on Microbial Targets Based on Food Categories: Comparing Traditional and Emerging Technologies for Food Preservation	Not about the topic
267	de São José et al., 2023	Chapter 5 - Bioactive natural products in the management of foodborne bacteria, molds, and their associated toxin: mechanistic approach	Not about the topic
268	Kalia et al., 2021	Polyhydroxyalkanoates: Trends and advances toward biotechnological applications	Not about the topic
269	Sang-Hyun and Dong-Hyun, 2018	Effect of temperature on chlorine dioxide inactivation of Escherichia coli O157:H7, Salmonella typhimurium, and Listeria monocytogenes on spinach, tomatoes, stainless steel, and glass surfaces	Not about the topic
270	Epelle et al., 2023	Ozone application in different industries: A review of recent developments	Not about the topic
271	Shan et al., 2014	Immunomagnetic nanobeads based on a streptavidin-biotin system for the highly efficient and specific separation of Listeria monocytogenes	Not about the topic
272	Bermudez-Aguirre, 2020	Index	Not about the topic
273	Bakshi and Kumar, 2021	Copper-based nanoparticles in the soil-plant environment: Assessing their applications, interactions, fate and toxicity	Not about the topic
274	Chen and Kaifeng, 2023	The dynamics and transmission of antibiotic resistance associated with plant microbiomes	Not about the topic
275	Lung et al., 2015	Microbial decontamination of food by electron beam irradiation	Not about the topic
276	Pandiyan et al., 2021	12 - Phyllosphere microbiome: modern prospectus and application	Not about the topic
277	Naik et al., 2019	Plant growth promoting microbes: Potential link to sustainable agriculture and environment	Not about the topic
278	Lopes et al., 2022	Frass derived from black soldier fly larvae treatment of biodegradable wastes. A critical review and future perspectives	Not about the topic
279	Sharma, 2021	Efficiency of bacteria and bacterial assisted phytoremediation of heavy metals: An update	Not about the topic
280	Shen et al., 2021	Recent advances in nanotechnology for simultaneous detection of multiple pathogenic bacteria	Not about the topic
281	Öncül and Karabıyıklı, 2016	Survival of foodborne pathogens in unripe grape products	Not about the topic
282	Mishra and Sundaram, 2023	Fate, transport, and toxicity of nanoparticles: An emerging pollutant on biotic factors	Not about the topic
283	Kim et al., 2021	Identification and characterisation of a novel heptapeptide mackerel by-product hydrolysate, and its potential as a functional fertiliser component	Not about the topic
284	Gong et al., 2023	Valorization of waste streams and C1 gases for sustainable food nutrients and value-added compounds production: Acetate as a promising intermediate	Not about the topic
285	Rad et al., 2022	Chapter 10 - Fungicide and pesticide fallout on aquatic fungi	Not about the topic
286	Lloréns-Rico et al., 2022	Single-cell approaches in human microbiome research	Not about the topic
287	Yadav, et al., 2019	31 - Electrochemical sensor method for food quality evaluation	Not about the topic
288	Soto-Reyes et al., 2022	Chapter 8 - Prospects for food applications of products from microorganisms	Not about the topic
289	Adeleke et al., 2022	Meta-omics of endophytic microbes in agricultural biotechnology	Not about the topic
290	Zhang et al., 2023	Antiparkinsonian effects of polyphenols: A narrative review with a focus on the modulation of the gut-brain axis	Not about the topic
291	Soares et al., 2023	The potential of citrus by-products in the development of functional food and active packaging	Not about the topic
292	Khan et al., 2023	Chapter 17 - Microbial products and their applications toward sustainable development	Not about the topic
293	Li et al., 2019	Bacterial technology-enabled cementitious composites: A review	Not about the topic
294	Chávez-González et al., 2016	Chapter 11 - Essential Oils: A Natural Alternative to Combat Antibiotics Resistance	Not about the topic
295	Behl et al., 2022	The dichotomy of nanotechnology as the cutting edge of agriculture: Nano-farming as an asset versus nanotoxicity	Not about the topic
296	Liu et al., 2023	Effect of slightly acidic electrolyzed water（SAEW） combined with ultrasound sterilization on quality of Bigeye tuna (Thunnus obesus) during cryogenic storage	Not about the topic
297	Agrawal et al., 2022	Plant development and crop protection using phytonanotechnology: A new window for sustainable agriculture	Not about the topic
298	Khan et al., 2017	Hurdle technology: A novel approach for enhanced food quality and safety – A review	Not about the topic
299	Rout et al., 2022	Recent trends in the application of essential oils: The next generation of food preservation and food packaging	Not about the topic
300	Doulgeraki et al., 2016	Targeted gene expression study of Salmonella enterica during biofilm formation on rocket leaves	Not about the topic
301	Singh et al., 2022	Genetic, genomic and biochemical insights of celery (Apium graveolens L.) in the era of molecular breeding	Not about the topic
302	Bansal et al., 2018	Chapter 8 - Ultrasound Techniques in Postharvest Disinfection of Fruits and Vegetables	Not about the topic
303	Ogunsona et al., 2020	Engineered nanomaterials for antimicrobial applications: A review	Not about the topic
304	de Azeredo, 2013	Antimicrobial nanostructures in food packaging	Not about the topic
305	Azman et al., 2022	A comprehensive review on biocompatible film sensor containing natural extract: Active/intelligent food packaging	Not about the topic
306	Kyere-Yeboah et al., 2023	Advances of non-thermal plasma discharge technology in degrading recalcitrant wastewater pollutants. A comprehensive review	Not about the topic
307	Niehs et al., 2018	Genomics-driven discovery of a linear lipopeptide promoting host colonization by endofungal bacteria11Electronic supplementary information (ESI) available. See DOI: 10.1039/c8ob01515e	Not about the topic
308	Li and Farid, 2016	A review on recent development in non-conventional food sterilization technologies	Not about the topic
309	Pratiwi, et al., 2022	Chapter 12 - Biochar nanoparticles: interactions with and impacts on soil and water microorganisms	Not about the topic
310	Sonawane et al., 2022	Fungi-derived agriculturally important nanoparticles and their application in crop stress management – Prospects and environmental risks	Not about the topic
311	Burg, 2014	Chapter 12 - Fungi and Bacteria	Not about the topic
312	Chandel et al., 2022	Promise of nano-carbon to the next generation sustainable agriculture	Not about the topic
313	García, et al., 2022	Gut Microbiota Interactions With Dietary Terpenoids and Nitrogen-Containing Phytochemicals	Not about the topic
314	v et al., 2019	Current opinion and perspectives on the methods for tracking and monitoring plant growth‒promoting bacteria	Not about the topic
315	Jia et al., 2023	Revelation of the sciences of traditional foods	Not about the topic
316	Zheng et al., 2020	Isolation of virulent phages infecting dominant mesophilic aerobic bacteria in cucumber pickle fermentation	Not about the topic
317	Anand et al., 2020	Chapter 4 - Detection and removal of biological contaminants in water: the role of nanotechnology	Not about the topic
318	Anjum et al., 2015	Nanoscale copper in the soil–plant system – toxicity and underlying potential mechanisms	Not about the topic
319	Marcon et al., 2021	In situ nanoremediation of soils and groundwaters from the nanoparticle's standpoint: A review	Not about the topic
320	Onyeaka et al., 2022	Chapter 6 - Natural bioactive compounds in food production and preservation	Not about the topic
321	Hyun et al., 2015	Preservative effectiveness of essential oils in vapor phase combined with modified atmosphere packaging against spoilage bacteria on fresh cabbage	Not about the topic
322		Journal of Food Protection Indices to Volume 78	Not about the topic
323	Lima et al., 2023	Biological activities of organic extracts and specialized metabolites from different parts of Cryptomeria japonica (Cupressaceae) – A critical review	Not about the topic
324	Guerrero et al., 2017	Chapter 3 - Hurdle Technology Using Ultrasound for Food Preservation	Not about the topic
325	Anu et al., 2020	Multifarious pretreatment strategies for the lignocellulosic substrates for the generation of renewable and sustainable biofuels: A review	Not about the topic
326	Das et al., 2022	Current status, and the developments of hosts and expression systems for the production of recombinant human cytokines	Not about the topic
327	Rani et al., 2023	Bacterial volatile organic compounds as biopesticides, growth promoters and plant-defense elicitors: Current understanding and future scope	Not about the topic
328	Bezerra et al., 2023	Cyperus esculentus L. (Cyperaceae): Agronomic aspects, food applications, ethnomedicinal uses, biological activities, phytochemistry and toxicity	Not about the topic
329	Massart et al., 2015	Biological control in the microbiome era: Challenges and opportunities	Not about the topic
330	Bhardwaj et al., 2017	Fluorescent nanobiosensors for the targeted detection of foodborne bacteria	Not about the topic
331	Montazer et al., 2017	16 - New approaches and future aspects of antibacterial food packaging: from nanoparticles coating to nanofibers and nanocomposites, with foresight to address the regulatory uncertainty	Not about the topic
332	Tapia-Blácido et al., 2020	Chapter 9 - Biodegradable packaging antimicrobial activity	Not about the topic
333	Durán-Peña et al., 2015	Biological activity of natural sesquiterpenoids containing a gem-dimethylcyclopropane unit11Electronic supplementary information (ESI) available: Tables listing the compounds, the species from which they were isolated, their biological activity and the bibliographical reference. See DOI: 10.1039/c5np00024f	Not about the topic
334	Ward et al., 2022	Listeria monocytogenes Outbreaks Related to Commercially Produced Caramel Apples: Developments in Sanitation, Product Formulation, and Packaging: A Review	Not about the topic
335	de Massaguer, et al., 2014	FRUITS AND VEGETABLES | Fruit and Vegetable Juices	Not about the topic
336	Kim andMin, 2017	Microwave-powered cold plasma treatment for improving microbiological safety of cherry tomato against Salmonella	Not about the topic
337	Sung et al., 2013	Antimicrobial agents for food packaging applications	Not about the topic
338	Qiao et al., 2022	Hazard of polystyrene micro-and nanospheres to selected aquatic and terrestrial organisms	Not about the topic
339	Das et al., 2020	6 - Foodborne microbial toxins and their inhibition by plant-based chemicals	Not about Aquaponic Systems
340	Roychoudhury, et al.,2021	10 - Cobalt and molybdenum transport in plants	Not about the topic
341	Verma et al., 2020	Chapter 5 - Microbial production of biopolymers with potential biotechnological applications	Not about the topic
342	Mahmoud and Abdel-Mohsein, 2019	Hysterical tetracycline in intensive poultry farms accountable for substantial gene resistance, health and ecological risk in Egypt- manure and fish	Not about the topic
343	Maithani et al., 2023	Chapter 2 - Strategies and implications of plant growth promoting rhizobacteria in sustainable agriculture	Not about Aquaponic Systems
344	Verma et al., 20214	BACTERIOCINS | Potential in Food Preservation	Not about the topic
345	Mirón-Mérida et al., 2021	Chapter 9 - Coffee waste: a source of valuable technologies for sustainable development	Not about the topic
346	Kim et al., 2013	Activation of a casB gene encoding β-glucosidase of Pectobacterium carotovorum subsp. carotovorum LY34	Not about the topic
347	Khan et al., 2023	The impact of silver nanoparticles on the growth of plants: The agriculture applications	Not about the topic
348	Farha et al., 2020	Tannins as an alternative to antibiotics	Not about the topic
349	Sarkar et al., 2019	Sustainable sludge management by removing emerging contaminants from urban wastewater using carbon nanotubes	Not about the topic
350	Litt, et al., 2018	Characterization of Bacteriophages Targeting Non-O157 Shiga Toxigenic Escherichia coli	Not about Aquaponic Systems
351	Kon, et al., 2013	Chapter 10 - Combining Essential Oils with Antibiotics and other Antimicrobial Agents to Overcome Multidrug-Resistant Bacteria	Not about the topic
352	Milinčić et al., 2022	Chapter 17 - Improvement of physicochemical properties of food, functionality, quality, and safety by phytocompound-loaded nanoemulsions	Not about the topic
353	Yadav et al., 2020	Chapter 18 - Microbial biotechnology for sustainable biomedicine systems: Current research and future challenges	Not about the topic
354	Sivakumar et al., 2016	Chapter 5 - Integrated Application of Chitosan Coating with Different Postharvest Treatments in the Control of Postharvest Decay and Maintenance of Overall Fruit Quality	Not about the topic
355	Irshad et al., 2020	Interaction of carbon nanotubes with rhizosphere microbial communities	Not about the topic
356	Gupta, et al., 2023	Novel food materials: Fundamentals and applications in sustainable food systems for food processing and safety	Not about the topic
357	Yu, et al., 2023	Pesticide interference and additional effects on plant microbiomes	Not about the topic
358	Sangwan et al., 2022	Chapter 14 - Routing microbial biosurfactants to agriculture for revitalization of soil and plant growth	Not about the topic
359	Banerjee et al., 2022	Chapter 16 - Regulatory aspects: Toxicity and safety	Not about the topic
360	Fellows, 2022	Chapter 7 - Minimal processing methods	Not about the topic
361	Uyeh et al., 2020	Chapter 11 - Food safety applications	Not about the topic
362	Rowan, 2023	Current decontamination challenges and potentially complementary solutions to safeguard the vulnerable seafood industry from recalcitrant human norovirus in live shellfish: Quo Vadis?	Not about the topic
363	Konur, 2020	Chapter 25 - The pioneering research on the bioethanol production from green macroalgae	Not about the topic
364	Rahman et al., 2020	Chapter 17 - Biosynthesis of Nanomaterials Using Algae	Not about the topic
365	Kumar et al., 2022	Chapter12 - Beneficial plant microbiome assisted chromium phytoremediation	Not about the topic
366	Garavand et al., 2021	Chapter 10 - Salt, spices, and seasonings formulated with nano/microencapsulated ingredients	Not about the topic
367	Nazzaro et al., 2022	Chapter 13 - Polyphenols applications in food industry sector	Not about the topic
368	Kailasa et al., 2017	Recent advances in the direct and nanomaterials-based matrix-assisted laser desorption/ionization mass spectrometric approaches for rapid characterization and identification of foodborne pathogens	Not about the topic
369	Saraf et al., 2014	Role of allelochemicals in plant growth promoting rhizobacteria for biocontrol of phytopathogens	Not about the topic
370	Adegoke et al., 2019	Chapter 17 - Metal oxide nanoparticles in removing residual pharmaceutical products and pathogens from water and wastewater	Not about the topic
371	Saritha et al., 2022	Nanotechnology - Big impact: How nanotechnology is changing the future of agriculture?	Not about the topic
372	Kobun, 2021	Chapter 4 - Novel biosensors for detection of the parasite in food	Not about the topic
373	Okeke et al., 2021	Metaproteomics insights into fermented fish and vegetable products and associated microbes	Not about the topic
374	v et al., 2018	Chapter 14 - Status and Future Prospects of Fructooligosaccharides as Nutraceuticals	Not about the topic
375	Pérez et al., 2022	Chapter 28 - Nanotechnology, a new tool for agriculture and agroindustry	Not about the topic
376	Kumari et al., 2022	Chapter 7 - Emerging bioremediation strategies for the removal of pharmaceutical combinations in wastewater	Not about the topic
377	Ma et al., 2013	Ecotoxicity of manufactured ZnO nanoparticles – A review	Not about the topic
378	Fu et al., 2016	Delivery systems of antimicrobial compounds to food	Not about the topic
379	Pemmaraju et al., 2022	Chapter 21 - Herbal biomolecules as nutraceuticals	Not about the topic
380	Al-Saif, et al., 2014	Antibacterial substances from marine algae isolated from Jeddah coast of Red sea, Saudi Arabia	Not about the topic
381	Scholtz, et al., 2015	Nonthermal plasma — A tool for decontamination and disinfection	Not about the topic
382	Todd, 2023	Foodborne Diseases: Overview of Emerging Food Technologies	Not about the topic
383	Qian et al., 2020	Nanotechnology in soil remediation − applications vs. implications	Not about the topic
384	Zerrouk et al., 2020	Growth and aluminum tolerance of maize roots mediated by auxin- and cytokinin-producing Bacillus toyonensis requires polar auxin transport	Not about the topic
385	Wani et al., 2017	Transgenic approaches to enhance salt and drought tolerance in plants	Not about the topic
386	Böhme et al., 2017	Chapter 2 - Fingerprinting for Detecting Contaminants in Food	Not about the topic
387	Laroque et al., 2022	Cold plasma in food processing: Design, mechanisms, and application	Not about the topic
388	Dilmaçünal et al., 2018	Chapter 16 - Novel Strategies for the Reduction of Microbial Degradation of Foods	Not about the topic
389	Lukowiak et al., 2016	Antimicrobial graphene family materials: Progress, advances, hopes and fears	Not about the topic
390	Ahmad et al., 2021	Trends in the bacterial recognition patterns used in surface enhanced Raman spectroscopy	Not about the topic
391	Lara-Moreno et al., 2022	Bioremediation of a trifluralin contaminated soil using bioaugmentation with novel isolated bacterial strains and cyclodextrin	Not about the topic
392	Lorenzo et al., 2018	Chapter 3 - Main Groups of Microorganisms of Relevance for Food Safety and Stability: General Aspects and Overall Description	Not about the topic
393	Sanchez et al., 2015	Plant defence mechanisms and enzymatic transformation products and their potential applications in food preservation: Advantages and limitations	Not about the topic
394	Nicolau-Lapeña et al., 2020	Water UV-C treatment alone or in combination with peracetic acid: A technology to maintain safety and quality of strawberries	Not about the topic
395	Pina-Pérez, et al., 2015	Using natural antimicrobials to enhance the safety and quality of fruit- and vegetable-based beverages	Not about the topic
396	Dehghani et al., 2023	Recent trends in the applications of sonochemical reactors as an advanced oxidation process for the remediation of microbial hazards associated with water and wastewater: A critical review	Not about the topic
397	Rehse, 2019	A review of the use of laser-induced breakdown spectroscopy for bacterial classification, quantification, and identification	Not about the topic
398	Mehmood et al., 2020	Sclerotia of a phytopathogenic fungus restrict microbial diversity and improve soil health by suppressing other pathogens and enriching beneficial microorganisms	Not about the topic
399	Li et al., 2021	Applications of nanocellulosic products in food: Manufacturing processes, structural features and multifaceted functionalities	Not about the topic
400	Collén et al., 2014	A Novel Unsaturated β-Glucuronyl Hydrolase Involved in Ulvan Degradation Unveils the Versatility of Stereochemistry Requirements in Family GH105*	Not about the topic
401	Huang et al., 2014	Effects of nano-ZnO on the agronomically relevant Rhizobium–legume symbiosis	Not about the topic
402	Villalobos-Delgado et al., 2019	Natural antimicrobial agents to improve foods shelf life	Not about the topic
403	Dutta et al., 2020	Chapter 21 - Carbon nanotube-based nanohybrids for agricultural and biological applications	Not about the topic
404	Huang et al., 2021	Chapter 30 - Applications in food technology: antimicrobial peptides	Not about the topic
405	Liyanage et al., 2020	Chapter 2 - Traditional and ethnic foods of Sri Lanka—safety aspects	Not about the topic
406	Judžentienė and Victor, 2016	Chapter 53 - Hyssop (Hyssopus officinalis L.) Oils	Not about the topic
407	Khouchlaa, et al., 2021	Ethnomedicinal use, phytochemistry, pharmacology, and toxicology of Daphne gnidium: A review	Not about the topic
408	Domingues and Santos, 2019	Essential oil of pennyroyal (Mentha pulegium): Composition and applications as alternatives to pesticides—New tendencies	Not about the topic
409	Xue et al., 2018	Cyanobacteria-derived peptide antibiotics discovered since 2000	Not about the topic
410	Clairmont et al., 2019	Site-specific differences in microbial community structure and function within the rhizosphere and rhizoplane of wetland plants is plant species dependent	Not about the topic
411	Bermudez-Aguirre et al., 2018	Chapter 9 - Technological Hurdles and Research Pathways on Emerging Technologies for Food Preservation	Not about the topic
412	O’Sullivan, 2020	Chapter ten - Validation and safety of reformulated products (shelf-life testing)	Not about the topic
413	Bahrami et al., 2019	Nanoencapsulated nisin: An engineered natural antimicrobial system for the food industry	Not about the topic
414	Dinday and Ghosh, 2023	Recent advances in triterpenoid pathway elucidation and engineering	Not about the topic
415	Koutra et al., 2020	Chapter 11 - Microalgal Biorefinery	Not about the topic
416	Verma et al., 2022	Bacteriocins as antimicrobial and preservative agents in food: Biosynthesis, separation and application	Not about the topic
417	Świsłocka,, 2013	Spectroscopic (FT-IR, FT-Raman, UV absorption, 1H and 13C NMR) and theoretical (in B3LYP/6-311++G** level) studies on alkali metal salts of caffeic acid	Not about the topic
418	Lotlikar et al., 2019	Pseudomonas aeruginosa β-carbonic anhydrase, psCA1, is required for calcium deposition and contributes to virulence	Not about the topic
419	Yarzábal et al., 2019	Chapter 3 - Role of Rhizobacterial Secondary Metabolites in Crop Protection Against Agricultural Pests and Diseases	Not about the topic
420	LIU et al., 2021	Alginate oligosaccharides preparation, biological activities and their application in livestock and poultry	Not about the topic
421	Kumar et al., 2021	Chapter 5 - Nanotechnology in water management	Not about the topic
422	D’Souza et al., 2017	Nanocomposite biosensors for point-of-care—evaluation of food quality and safety	Not about the topic
423	Singh et al., 2019	Chapter 2 - Food Hazards: Physical, Chemical, and Biological	Not about the topic
424	Öztürk, et al., 2015	Chapter 10 - Mushrooms: A Source of Exciting Bioactive Compounds	Not about the topic
425	Khalaj et al., 2018	Copper-based nanomaterials for environmental decontamination – An overview on technical and toxicological aspects	Not about the topic
426	Baron et al., 2016	The LBP/BPI multigenic family in invertebrates: Evolutionary history and evidences of specialization in mollusks	Not about the topic
427	Ribeiro et al., 2018	Biocides	Not about the topic
428	Alsanius et al., 2019	Chapter 5 - Root Zone Microbiology of Soilless Cropping Systems	not about lettuce
429	Alarcon-Angeles et al., 2016	Chapter 7 - Emerging Nanomaterials for Analytical Detection	Not about the topic
430	Mishra, et al., 2021	Chapter 16 - Current approaches in horticultural crops to mitigate the effect of metal stress	Not about the topic
431	Micklem and Locke,, 2021	Cut the noise or couple up: Coordinating circadian and synthetic clocks	Not about the topic
432	Akyar and Picó, 2015	Chapter 12 - Food Pathogens	Not about the topic
433	Lasarte-Aragonés et al., 2023	Flurescence Sensors for the Food Industry	Not about the topic
434	Zhang et al., 2018	Recent developments in the enhancement of some postharvest biocontrol agents with unconventional chemicals compounds	Not about the topic
435	Baskaran et al., 2021	Valorization of biodiesel side stream waste glycerol for rhamnolipids production by Pseudomonas aeruginosa RS6	Not about the topic
436	Mmelesi et al., 2021	Cobalt ferrite nanoparticles and nanocomposites: Photocatalytic, antimicrobial activity and toxicity in water treatment	Not about the topic
437	Courtois et al., 2019	Ecotoxicology of silver nanoparticles and their derivatives introduced in soil with or without sewage sludge: A review of effects on microorganisms, plants and animals	Not about the topic
438	Murali et al., 2022	Chapter 12 - Future prospects of carbon dots application in agriculture	Not about the topic
439	Wilson et al., 2015	Evolutionary aspects of toxin-producing bacteria	Not about the topic
440	Hosseini and Jafari, 2020	Introducing nano/microencapsulated bioactive ingredients for extending the shelf-life of food products	Not about the topic
441	Ninčević et al., 2019	Helichrysum italicum (Roth) G. Don: Taxonomy, biological activity, biochemical and genetic diversity	Not about the topic
442	Fincheira and Quiroz, 2018	Microbial volatiles as plant growth inducers	Not about Aquaponic Systems
443	Shweta et al., 2018	Chapter 1 - Availability and Risk Assessment of Nanoparticles in Living Systems: A Virtue or a Peril?	Not about the topic
444	Brandelli et al., 2017	Food applications of nanostructured antimicrobials	Not about the topic
445	Mahapatra et al., 2022	Biofertilizers and nanofertilizers for sustainable agriculture: Phycoprospects and challenges	Not about the topic
446	Dhiman et al., 2022	Role of nanomaterials in protecting building materials from degradation and deterioration	Not about the topic
447	Chen et al., 2021	Chapter Five - Environmentally friendly plant essential oil: Liquid gold for human health	Not about the topic
448	Zhao et al., 2016	Volatile organic compound emissions from straw-amended agricultural soils and their relations to bacterial communities: A laboratory study	Not about the topic
449	Tamokou et al., 2017	Chapter 8 - Antimicrobial Activities of African Medicinal Spices and Vegetables	Not about the topic
450	Singh et al., 2022	Chapter 7 - Underlying forces of plant microbiome and their effect on plant development	Not about the topic
451	Pérez-Moreno et al., 2021	Chapter 10 - Nanoscience and nanotechnology regarding food packaging and nanomaterials to extending the postharvest life and the shelf life of foods	Not about the topic
452	Prezioso et al., 2018	Shikimate Induced Transcriptional Activation of Protocatechuate Biosynthesis Genes by QuiR, a LysR-Type Transcriptional Regulator, in Listeria monocytogenes	Not about the topic
453	Hu and Xianyu 2021	When nano meets plants: A review on the interplay between nanoparticles and plants	Not about the topic
454	TIWARI et al., 2023	Role of beneficial microbial gene pool in mitigating salt/nutrient stress of plants in saline soils through underground phytostimulating signalling molecules	Not about the topic
455	Subhasri et al., 2023	Chapter 9 - Biobased edible food coatings for food applications	Not about the topic
456	Neethirajan et al., 2018	Agro-defense: Biosensors for food from healthy crops and animals	Not about the topic
457	Jampílek, et al., 2019	Chapter 17 - Nanobiopesticides in agriculture: State of the art and future opportunities	Not about the topic
458	Feliziani et al., 2016	Disinfecting agents for controlling fruit and vegetable diseases after harvest	Not about the topic
459	Mo et al., 2022	Nano–Ag: Environmental applications and perspectives	Not about the topic
460	De Corato, 2020	Agricultural waste recycling in horticultural intensive farming systems by on-farm composting and compost-based tea application improves soil quality and plant health: A review under the perspective of a circular economy	Not about the topic
461	Alfei et al., 2020	Nanotechnology application in food packaging: A plethora of opportunities versus pending risks assessment and public concerns	Not about the topic
462	Roohinejad et al., 2017	Application of seaweeds to develop new food products with enhanced shelf-life, quality and health-related beneficial properties	Not about the topic
463	Priya et al., 2021	Genomics as a potential tool to unravel the rhizosphere microbiome interactions on plant health	Not about the topic
464	PIROMYOU et al., 2013	Indigenous Microbial Community Structure in Rhizosphere of Chinese Kale as Affected by Plant Growth-Promoting Rhizobacteria Inoculation	Not about Aquaponic Systems
465	Silva et al., 2014	THERMAL PROCESSES | Pasteurization	Not about the topic
466	Wani, et al., 2018	Recent advances in the mechanism of detoxification of genotoxic and cytotoxic Cr (VI) by microbes	Not about the topic
467	Rani and Granchi, 2015	Bioactive heterocycles containing endocyclic N-hydroxy groups	Not about the topic
468	Wong-Paz et al., 2017	Chapter 5 - Extraction of Bioactive Phenolic Compounds by Alternative Technologies	Not about the topic
469	Chen et al., 2018	Toxicity of carbon nanomaterials to plants, animals and microbes: Recent progress from 2015-present	Not about the topic
470	Abdel-Massih et al., 2022	Chapter 2 - Plants used in Lebanon and the Middle East as Antimicrobials	Not about the topic
471	Bakku et al., 2022	Chapter 12 - Applications of cyanobacterial compounds in the energy, health, value-added product, and agricultural sectors: A perspective	Not about the topic
472	Dar et al., 2018	Pollution status and bioremediation of chlorpyrifos in environmental matrices by the application of bacterial communities: A review	Not about the topic
473	Tizard, 2023	Chapter 5 - The microbiota–immune system relationship	Not about the topic
474	Pour et al., 2019	Investigating the formulation of alginate- gelatin encapsulated Pseudomonas fluorescens (VUPF5 and T17-4 strains) for controlling Fusarium solani on potato	Not about the topic
475	Ayub, et al., 2022	Chapter 27 - Role of nanotechnology in enhancing crop production and produce quality	Not about the topic
476	Gurdaswani et al., 2022	Chapter 2 - Toxins from Fusarium species and their role in animal and plant diseases	Not about the topic
477	Escobar et al., 2020	Thymol bioactivity: A review focusing on practical applications	Not about the topic
478	Sunita et al., 2022	Chapter 7 - Light-based processing technologies for food	Not about the topic
479	Lalwani et al., 2016	Toxicology of graphene-based nanomaterials	Not about the topic
480	Majumdar et al., 2018	Chapter 5 - Food Degradation and Foodborne Diseases: A Microbial Approach	Not about aquaponic systems
481	Patil, et al., 2016	Chapter 6 - Principles of Nonthermal Plasma Decontamination	Not about the topic
482	Eisfeld et al., 2023	QMRA of Ralstonia solanacearum in potato cultivation: Risks associated with irrigation water recycled through managed aquifer recharge	Not about the topic
483	Khaliq, et al., 2021	Chapter 3 - High-Pressure Processing; Principle, Applications, Impact, and Future Prospective	Not about the topic
484	Brody et al., 2014	Packaging of Foods	Not about the topic
485	León et l., 2018	Chapter Twenty-Two - Foodomics Applications	Not about the topic
486	Rawal et al., 2023	Chapter 4 - Decoding the Nano-bio effects on the cellular expressions in plants	Not about the topic
487	v et al., 2017	Natural products used for food preservation	Not about the topic
488	Fernandeset al., 2017	Edible flowers: A review of the nutritional, antioxidant, antimicrobial properties and effects on human health	Not about the topic
489	Silva, et al., 2020	Chapter 35 - Coriandrum sativum L.: Characterization, Biological Activities, and Applications	Not about the topic
490	Baysal et al., 2018	Chapter 24 - Short-Wave Ultraviolet Light Inactivation of Pathogens in Fruit Juices	Not about the topic
491	Zhang, et al., 2017	Chapter 5 - Nanoencapsulation of Food Antimicrobial Agents and Essential Oils	Not about the topic
492	Hameed et al., 2018	Conventional and emerging detection techniques for pathogenic bacteria in food science: A review	Not about the topic
493	Llana-Ruiz-Cabello et al., 2015	Acute toxicological studies of the main organosulfur compound derived from Allium sp. intended to be used in active food packaging	Not about the topic
494	Allard et al., 2019	Chapter 11 - The Plant Microbiome: Diversity, Dynamics, and Role in Food Safety	Not about Aquaponic Systems
495	Rivas-García et al., 2021	Edible flowers as a health promoter: An evidence-based review	Not about the topic
496	Preiss et al., 2018	Chapter 1 - Plant Starch Synthesis	Not about the topic
497	Bruno, et al., 2013	Sesquiterpenoids in subtribe Centaureinae (Cass.) Dumort (tribe Cardueae, Asteraceae): Distribution, 13C NMR spectral data and biological properties	Not about the topic
498	Suner et al., 2018	Responsive biopolymer-based microgels/nanogels for drug delivery application	Not about the topic
499	Gonçalves, et al., 2018	Chapter 2 - Sweet Cherry Phenolic Compounds: Identification, Characterization, and Health Benefits	Not about the topic
500	Ji Ram et al., 2022	Chapter 3 - Chemistry of isolated 2-pyranones	Not about the topic
501	Mondal et al., 2019	Chapter 8 - Sustainable Nanostructured Materials in Food Packaging	Not about the topic
502	Renneberg, et al., 2023	Chapter 4 - White Biotechnology: Cells as Synthetic Factories	Not about the topic
503	Vats et al., 2017	Chapter 1 - Methods for Extractions of Value-Added Nutraceuticals From Lignocellulosic Wastes and Their Health Application	Not about the topic
504	Pandey et al., 2022	Designer plants for climate-resilient phytoremediation	Not about the topic
505	Fellows, 2017	Food biotechnology	Not about the topic
506	Motarjemi, 2014	Encyclopedia of Food Safety	Not about the topic
507	Saleem et al., 2015	Chapter 9 - Bioactive Natural Products from Marine-Derived Fungi: An Update	Not about the topic
508	Delbeke et al., 2018	Chapter 14 - Sophorolipid Modification: The Power of Yeasts and Enzymes	Not about the topic
509	Caballero, 2013	Encyclopedia of Human Nutrition (Third Edition)	Not about the topic
510	Amiri and Karim, 2018	Pretreatment and hydrolysis of lignocellulosic wastes for butanol production: Challenges and perspectives	Not about the topic
511	Gheorghe et al., 2017	Present and perspectives in pesticides biosensors development and contribution of nanotechnology	Not about the topic
512	Rashdan et al., 2013	Nanoparticles for biomedical applications: current status, trends and future challenges	Not about the topic
513	Sebaaly et al., 2018	Chapter 6 - Potential Applications of Cyclodextrin Inclusion Complexes, Liposomes, and Drug-in-Cyclodextrin-in-Liposome in Food Industry and Packaging	Not about the topic
514	Batt and Tortorello, 2014	Subject index	Not about the topic
515	Badalamenti et al., 2021	The ethnobotany, phytochemistry and biological properties of genus Ferulago – A review	Not about the topic
516	Renuka et al., 2018	Microalgae as multi-functional options in modern agriculture: current trends, prospects and challenges	Not about the topic
517	Fellows, 2017	Properties of food and principles of processing	Not about the topic
518	Ermolaeva et al., 2014	Cold Plasma Therapy	Not about the topic
519	Asakawa et al., 2013	Phytochemical and biological studies of bryophytes	Not about the topic
520	Moteetee et al., 2019	A review of the ethnobotany of the Basotho of Lesotho and the Free State Province of South Africa (South Sotho)	Not about the topic
521	Flôres et al., 2017	Films for Food From Ingredient Waste	Not about the topic
522	Anderson et al., 2023	Nano–microbe interaction and implications for soil health and plant vigor: dialogs in the rhizosphere	Not about the topic
523	Cachon et al., 2019	Chapter 7.2 - Modified Atmosphere Packaging and Controlled Atmosphere Packaging	Not about the topic
524	Fellows, 2022	Chapter 6 - Food biotechnology	Not about the topic
525	Patakova et al., 2020	Chapter 8 - Microbial production of butanol from food industry waste	Not about the topic
526	Sousa et al., 2021	The potential of Apiaceae species as sources of singular phytochemicals and plant-based pesticides	Not about the topic
527	Li et al., 2023	Nanohybrid SERS substrates intended for food supply chain safety	Not about the topic
528	Veale et al., 2014	Chapter One - Marine Bi-, Bis-, and Trisindole Alkaloids	Not about the topic
529	Tamariz et al., 2018	Chapter One - Pyrrolizidine Alkaloids	Not about the topic
530	Bahadır et al., 2017	Biosensor technologies for analyses of food contaminants	Not about the topic
531	Harada et al., 2018	Biotechnological applications of bacteriophages: State of the art	Not about the topic
532	Rudolf et al., 2021	Bacterial terpenome11Electronic supplementary information (ESI) available. See DOI: 10.1039/d0np00066c	Not about the topic
533	Van, 2014	Encyclopedia of Agriculture and Food Systems	Not about the topic
534	Juliano et al., 2022	CHAPTER 26 - Food engineering innovations across the food supply chain: debrief and learnings from the ICEF13 congress and the future of food engineering	Not about the topic
535	Baker et al., 2014	Impacts of metal and metal oxide nanoparticles on marine organisms	Not about the topic
536	Fusco et al., 2022	Chapter4 - Indigenous probiotic microorganisms in fermented foods	Not about the topic
537	Journal of Applied Microbiology, 2015	DGHM Lecture 2015	Not about the topic
538	Ekumah et al., 2021	Global soil distribution, dietary access routes, bioconversion mechanisms and the human health significance of selenium: A review	Not about the topic
539	Bamford et al., 2021	Encyclopedia of Virology (Fourth Edition)	Not about the topic
540	Gold et al., 2018	Decomposition of biowaste macronutrients, microbes, and chemicals in black soldier fly larval treatment: A review	Not about the topic
541	Bajpai, 2020	Chapter 6 - Application of biotechnology in chemical industry	Not about the topic
542	Sharma et al., 2014	Chapter 17 - Osmolyte Dynamics: New Strategies for Crop Tolerance to Abiotic Stress Signals	Not about the topic
543	Li et al., 2016	Clerodane diterpenes: sources, structures, and biological activities11Electronic supplementary information (ESI) available: Tables 2–32: compound structures arranged by chemical classifications structures of clerodane diterpenes arranged by source. See DOI: 10.1039/c5np00137d	Not about the topic
544	Sharma et al., 2017	Antibacterial activities of medicinal plants used in Mexican traditional medicine	Not about the topic
545	Mondal, et al., 2023	Chapter 6 - Nanosilver in the food sector: Prospects and challenges	Not about the topic
546	Morillas-España, et al., 2022	Microalgae based wastewater treatment coupled to the production of high value agricultural products: Current needs and challenges	Not about the topic
547	Kundu et al., 2020	Chapter 7 - Citrus fruits	Not about the topic
548	Rose, et al., 2023	Biosynthesis of silver nanoparticles using nitrate reductase from Aspergillus terreus N4 and their potential use as a non-alcoholic disinfectant	Not about the topic
549	Ghoshal et al., 2019	Beverages: A Potential Delivery System for Nutraceuticals	Not about the topic
550	Kumar et al., 2023	Chapter 23 - Antibiofilm activities against food pathogens	Not about the topic
551	Randhawa et al., 2018	Chapter 2 - Food Safety: Benefits of Contamination Control on Consumers’ Health	Not about the topic
552	Mazzei et al., 2020	A review of the antimicrobial potential of herbal drugs used in popular Italian medicine (1850s–1950s) to treat bacterial skin diseases	Not about the topic
553	Fan et al., 2023	Enhancement degradation efficiency of pyrethroid-degrading esterase (Est816) through rational design and its application in bioremediation	Not about the topic
554	Sadvakasova et al., 2023	Synthetic algocyanobacterial consortium as an alternative to chemical fertilizers	Not about the topic
555	Ishwarya, et al., 2018	Facile green synthesis of zinc oxide nanoparticles using Ulva lactuca seaweed extract and evaluation of their photocatalytic, antibiofilm and insecticidal activity	Not about the topic
556	Chen et al., 2020	Sensitive and hook effect–free lateral flow assay integrated with cascade signal transduction system	Not about the topic
557	Coton et al., 2014	ECOLOGY OF BACTERIA AND FUNGI IN FOODS | Effects of pH	Not about the topic
558	Marzoli et al., 2022	Bombyx mori from a food safety perspective: A systematic review	Not about the topic
559	Patwardhan et al., 2023	Illuminating the signalomics of microbial biofilm on plant surfaces	Not about the topic
560	Barberis et al., 2018	Chapter 20 - Natural Food Preservatives Against Microorganisms	Not about the topic
561	Wani et al., 2023	Nanotechnology future in food using carbohydrate macromolecules: A state-of-the-art review	Not about the topic
562	Lianou et al., 2020	Strain variability in biofilm formation: A food safety and quality perspective	Not about the topic
563	Nayantara, 2018	Biosynthesis of nanoparticles using eco-friendly factories and their role in plant pathogenicity: a review	Not about the topic
564	Tomaz et al., 2020	Produção de biomassa vegetal hortícola através de um sistema de aquaponia associada ao cultivo de tilápia Oreochromis niloticus – variedade GIFT (Production of horticultural plant biomass through an aquaponics system associated with the cultivation of tilapia Oreochromis niloticus – GIFT variety)	Not write in English
565	Chen et al., 2021	Transcriptomic responses of foodborne pathogens to the food matrix	Not about the topic
566	John et al., 2020	Comparison of pulsed light inactivation kinetics and modeling of Escherichia coli (ATCC-29055), Clostridium sporogenes (ATCC-7955) and Geobacillus stearothermophilus (ATCC-10149)	Not about the topic
567	Jiang et al., 2022	Green synthesis of metal-based nanoparticles for sustainable agriculture	Not about the topic
568	Tanveer, et al., 2022	Chapter 27 - Deciphering soil microbiota using metagenomic approach for sustainable agriculture: an overview	Not about the topic
569	Jiang et al., 2015	The role of animal manure in the contamination of fresh food	Not about the topic
570	Łukajtis et al., 2018	Hydrogen production from biomass using dark fermentation	Not about the topic
571	El-Baky et al., 2023	Chapter 10 - Nutraceutical and therapeutic importance of clots and their metabolites	Not about the topic
572	Kim and Rhee, 2020	Space food and bacterial infections: Realities of the risk and role of science	Not about the topic
573	Hadjok, et al., 2008	Inactivation of human pathogens and spoilage bacteria on the surface and internalized within fresh produce by using a combination of ultraviolet light and hydrogen peroxide	Not about the topic
574	Christensen et al., 1993	Soil bacterial DNA and biovolume profiles measured by flow-cytometry	Not about the topic
575	Qu et al., 2020	SSEL, a selective enrichment broth for simultaneous growth of Salmonella enterica, Staphylococcus aureus, Escherichia coli O157: H7, and Listeria monocytogenes	Not about the topic
576	Johnson et al., 2023	Deep ultraviolet fluorescence sensing with multispectral imaging to detect and monitor food-borne pathogens on the leafy green phyllosphere	Not about the topic
577	Mello et al., 2013	Efeitos benéficos de probióticos no intestino de juvenis de Tilápia-do-Nilo (Beneficial effects of probiotics on the intestine of juvenile Nile Tilapia)	Not write in English
578	Truong et al., 2021	Plants as a realized niche for Listeria monocytogenes	Not about the topic
579	Basumatary et al., 2020	Ultrasound-steam combination process for microbial decontamination and heat transfer enhancement	Not about the topic
580	Jahid and Ha, 2014	The Paradox of Mixed-Species Biofilms in the Context of Food Safety	Not about the topic
581	Elshamy et al., 2021	Extraction development for antimicrobial and phytotoxic essential oils from asteraceae species: Achillea fragrantissima, Artemisia judaica and Tanacetum sinaicum	Not about the topic
582	Arroyo et al., 1999	Response to high-pressure, low-temperature treatment in vegetables: determination of survival rates of microbial populations using flow cytometry and detection of peroxidase activity using confocal microscopy	Not about the topic
583	Anukiruthika et al., 2020	Multilayer packaging: Advances in preparation techniques and emerging food applications	Not about the topic
584	Zhang et al., 2023	eneration, mechanisms, kinetics, and effects of gaseous chlorine dioxide in food preservation	Not about the topic
585	Lay Jr, 2001	MALDI-TOF mass spectrometry of bacteria	Not about the topic
586	Seymour, et al., 2002	Ultrasound decontamination of minimally processed fruits and vegetables	Not about the topic
587	Rosenblum et al., 2012	Ozonation as a clean technology for fresh produce industry and environment: sanitizer efficiency and wastewater quality	Not about the topic
588	Sango et al., 2014	Assisted ultrasound applications for the production of safe foods	Not about the topic
589	Nikoo et al., 2018	Antioxidant and Antimicrobial Activities of (-)-Epigallocatechin-3-gallate (EGCG) and its Potential to Preserve the Quality and Safety of Foods	Not about the topic
590	Hajizadeh et al., 2020	Physical, mechanical, and antibacterial characteristics of bio-nanocomposite films loaded with Ag-modified SiO2 and TiO2 nanoparticles	Not about the topic
591	Prasad et al., 2023	Advancing In Situ Food Monitoring through a Smart Lab-in-a-Package System Demonstrated by the Detection of Salmonella in Whole Chicken	Not about the topic
592	European Food Safety Authority (EFSA), 2008	Reasoned opinion on the first establishment of Annex IV of Regulation (EC) 396/2005	Not about the topic
593	Assunção et al., 2017	Utilização de macrófitas aquáticas de três diferentes tipos ecológicos para remoção de Escherichia coli de efluentes de criação de pacu (Use of aquatic macrophytes of three different ecological types for the removal of Escherichia coli from pacu breeding effluents)	Not write in English
594	Sun et al., 2022	Biomaterials Technology for AgroFood Resilience	Not about the topic
595	Mondal et al., 2022	Utilization of natural surfactants: An approach towards sustainable universe	Not about the topic
596	Elizaquível et al., 2014	Recent developments in the use of viability dyes and quantitative PCR in the food microbiology field	Not about the topic
597	HOGENHOUT et al., 2008	Phytoplasmas: bacteria that manipulate plants and insects	Not about the topic
598	Serrada et al., 1982	Disease Symptoms on Plants by Non-Phytopathogenic Bacteria	Not about the topic
599	Journal of Applied Microbiology, 2002	INDEX OF SUBJECTS	Not about the topic
600	Shi and Shi, 2022	The synergistic antibacterial effect and inhibition of biofilm formation of nisin in combination with terpenes against Listeria monocytogenes	Not about the topic
601	Arroyo, et al.,1997	Effect of high pressure on the reduction of microbial populations in vegetables	Not about the topic
602	Punia et al., 2022	Cold plasma for microbial safety: Principle, mechanism, and factors responsible	Not about the topic
603	György et al., 2020	The effect of essential oils and their combinations on bacteria from the surface of fresh vegetables	Not about the topic
604	Puligundla and Mok, 2017	Potential applications of nonthermal plasmas against biofilm-associated micro-organisms in vitro	Not about the topic
605	Schlüter et al., 2013	Opinion on the use of plasma processes for treatment of foods	Not about the topic
606	TROLLOPE, 1975	The Preservation of Bacteria and Fungi on anhydrous Silica Gel: an Assessment of Survival over Four years	Not about the topic
607	Piechulla et al., 2017	Effects of discrete bioactive microbial volatiles on plants and fungi	Not about the topic
608	Wijesinghe and Choo, 2022	Antimicrobial betalains	Not about the topic
609	Rodriguez et al., 2023	Recent advances of Raman spectroscopy for the analysis of bacteria	Not about the topic
610	Sánchez, et al., 2021	Value-Added Products from Fruit and Vegetable Wastes: A Review	Not about the topic
611	Journal of Applied Microbiology, 2004	Index of Authors	Not about the topic
612	Park et al., 2018	Metabolic Engineering of Microorganisms for the Production of Natural Compounds	Not about the topic
613	Wang et al., 2018	Emerging Spectroscopic and Spectral Imaging Techniques for the Rapid Detection of Microorganisms: An Overview	Not about the topic
614	Umair et al., 2023	Advances in the application of functional nanomaterial and cold plasma for the fresh-keeping active packaging of meat	Not about the topic
615	Laird and Phillips, 2012	Vapour phase: a potential future use for essential oils as antimicrobials?	Not about the topic
616	Oloketuyi and Khan, 2017	Inhibition strategies of Listeria monocytogenes biofilms—current knowledge and future outlooks	Not about the topic
617	Beitia et al., 2023	Microbial decontamination assisted by ultrasound-based processing technologies in food and model systems: A review	Not about the topic
618	Joerger, 2007	Antimicrobial films for food applications: a quantitative analysis of their effectiveness	Not about the topic
619	FEBS Letters, 1968	Master subject index	Not about the topic
620	Khadre, et al., 2001	Microbiological Aspects of Ozone Applications in Food: A Review	Not about the topic
621	Delisle-Houde et al., 2020	Antibacterial activity of sugar maple autumn-shed leaf extract: Identification of the active compound	Not about the topic
622	Ortega-Ramirez et al., 2014	Potential of Medicinal Plants as Antimicrobial and Antioxidant Agents in Food Industry: A Hypothesis	Not about the topic
623	MOHAMED et al., 2012	STRUCTURAL CHANGES IN LISTERIA MONOCYTOGENES TREATED WITH GAMMA RADIATION, PULSED ELECTRIC FIELD AND ULTRA-HIGH PRESSURE	Not about the topic
624	Boehme et al., 2004	Occurrence of antibiotic-resistant enterobacteria in agricultural foodstuffs	Not about the topic
625	Kim and Kim, 2021	Bacterial pathogen detection by conventional culture-based and recent alternative (polymerase chain reaction, isothermal amplification, enzyme linked immunosorbent assay, bacteriophage amplification, and gold nanoparticle aggregation) methods in food samples: A review	Not about the topic
626	Daniels and Jos, 2004	Quorum sensing and swarming migration in bacteria	Not about the topic
627	Otero et al., 2019	Quality assessment of Pinus radiata production under sustainable nursery management based on compost tea	Not about the topic
628	Bacon et al., 2017	Antibacterial activity of jalapeño pepper (Capsicum annuum var. annuum) extract fractions against select foodborne pathogens	Not about lettuce
629	Szutowska et al., 2020	Spontaneously fermented curly kale juice: Microbiological quality, nutritional composition, antioxidant, and antimicrobial properties	Not about the topic
630	Kebbi, et al., 2020	Recent advances on the application of UV-LED technology for microbial inactivation: Progress and mechanism	Not about the topic
631	Deisingh and Thompson, 2004	Strategies for the detection of Escherichia coli O157:H7 in foods	Not about the topic
632	Karabiyikli et al., 2017	Inactivation of Listeria monocytogenes in Black Mulberry (Morus nigra) Juice	Not about the topic
633	Mudgal et al., 2013	Scientific support, literature review and data collection and analysis for risk assessment on microbial organisms used as active substance in plant protection products –Lot 1 Environmental Risk characterisation	Not about the topic
634	Bourke et al., 2017	Microbiological interactions with cold plasma	Not about the topic
635	Sadekuzzaman et al., 2015	Current and Recent Advanced Strategies for Combating Biofilms	Not about the topic
636	Van and Michiels, 2010	Biofilm formation and the food industry, a focus on the bacterial outer surface	Not about the topic
637	Ahmad et al., 2021	Silver nanoparticles as an active packaging ingredient and its toxicity	Not about the topic
638	Ramesh et al., 2023	Applications of light emitting diodes and their mechanism for food preservation	Not about the topic
639	Nesakumar et al., 2021	Principles and Recent Advances in Biosensors for Pathogens Detection	Not about the topic
640	Hou et al., 2023	Cladosporin, A Highly Potent Antimalaria Drug?	Not about the topic
641	Perinban et al., 2019	Nonthermal Plasma–Liquid Interactions in Food Processing: A Review	Not about the topic
642	HANUŠ et al., 2008	LIPIDS AND FATTY ACIDS OF WILD EDIBLE MUSHROOMS OF THE GENUS BOLETUS	Not about the topic
643	Choudri and Charabi, 2019	Health effects associated with wastewater treatment, reuse, and disposal	Not about the topic
644	Sharifi-Rad et al., 2018	Carvacrol and human health: A comprehensive review	Not about the topic
645	JONES et al., 1993	Detection of Salmonella spp. in Oysters Using Polymerase Chain Reactions (PCR) and Gene Probes	Not about tilapia
646	Parish, et al., 2003	Methods to Reduce/Eliminate Pathogens from Fresh and Fresh-Cut Produce	Not about the topic
647	Formisano et al., 2011	Chemical Constituents and Biological Activities of Nepeta Species	Not about the topic
648	León et al., 2020	Review of antimicrobial peptides as promoters of food safety: Limitations and possibilities within the food industry	Not about the topic
649	Meena et al., 2020	PGPR-mediated induction of systemic resistance and physiochemical alterations in plants against the pathogens: Current perspectives	Not about the topic
650	Pan, et al.,2019	Cold Plasma-Mediated Treatments for Shelf Life Extension of Fresh Produce: A Review of Recent Research Developments	Not about the topic
651	Marsi et al., 2017	Terminal sterilization: Conventional methods versus emerging cold atmospheric pressure plasma technology for non-viable biological tissues	Not about the topic
652	Krishnamurthy et al., 2007	Inactivation of Staphylococcus aureus in Milk Using Flow-Through Pulsed UV-Light Treatment System	Not about the topic
653	Phillips, 2016	Bacterial biofilms in food processing environments: a review of recent developments in chemical and biological control	Not about the topic
654	Bassett and McClure, 2008	A risk assessment approach for fresh fruits	Not about the topic
655	Cervantes et al., 2001	Interactions of chromium with microorganisms and plants	Not about the topic
656	Machado-Moreira et al., 2019	Microbial Contamination of Fresh Produce: What, Where, and How?	Review
657	Journal of the Institute of Brewing, 2003	Abstracts from Other Journals	Not about the topic
658	Martin and Maris, 2012	Synergism between hydrogen peroxide and seventeen acids against six bacterial strains	Not about the topic
659	Munakata et a., 2016	Disinfection Processes	Not about the topic
660	Dhakad, et al., 2018	Biological, medicinal and toxicological significance of Eucalyptus leaf essential oil: a review	Not about the topic
661	Giampieri et al., 2020	Myrtle (Myrtus communis L.) berries, seeds, leaves, and essential oils: New undiscovered sources of natural compounds with promising health benefits	Not about the topic
662	Wang et al., 2022	Isolation and characterization of competitive exclusion microorganisms from animal wastes–based composts against Listeria monocytogenes	Not about the topic
663	EFSA Panel on Biological Hazards (BIOHAZ), 2009	Scientific Opinion on the maintenance of the list of QPS microorganisms intentionally added to food or feed (2009 update)	Not about the topic
664	Shahbaz, et al., 2016	Effects of TiO2–UVC photocatalysis and thermal pasteurisation on microbial inactivation and quality characteristics of the Korean rice-and-malt drink sikhye	Not about the topic
665	de Souza, et al., 2013	Cytotoxic Effects of Origanum vulgare L. and Rosmarinus officinalis L. Essential Oils Alone and Combined at Sublethal Amounts on Pseudomonas fluorescens in a Vegetable Broth	Not about the topic
666	Kishore et al., 2023	Bionanocomposites for active and smart food packaging: A review on its application, safety, and health aspects	Not about the topic
667	Zou, et al., 2022	A comprehensive review of spermidine: Safety, health effects, absorption and metabolism, food materials evaluation, physical and chemical processing, and bioprocessing	Not about the topic
668	Zhang et al., 2020	Inactivation of foodborne pathogens by the synergistic combinations of food processing technologies and food-grade compounds	Not about the topic
669	Sahoo et al., 2021	Nanotechnology: Current applications and future scope in food	Not about the topic
670	Sheng et al., 2021	Practical in-storage interventions to control foodborne pathogens on fresh produce	Not about the topic
671	Lojková et al., 2014	Natural Occurrence of Enantiomers of Organic Compounds Versus Phytoremediations: Should Research on Phytoremediations Be Revisited? A Mini-review	Not about the topic
672	Nahar et al., 2018	Advances and Future Prospects of Enzyme-Based Biofilm Prevention Approaches in the Food Industry	Not about the topic
673	Chen et al., 2023	New trends in the development of photodynamic inactivation against planktonic microorganisms and their biofilms in food system	Not about the topic
674	Le Wee et al., 2022	The Potential of Fe-Based Magnetic Nanomaterials for the Agriculture Sector	Not about the topic
675	Sharifi-Rad et al., 2020	Malva species: Insights on its chemical composition towards pharmacological applications	Not about the topic
676	Cui et al., 2021	Mining, heterologous expression, purification, antibactericidal mechanism, and application of bacteriocins: A review	Not about the topic
677	Xu, 2021	Phage and phage lysins: New era of bio-preservatives and food safety agents	Not about the topic
678	Gao et al., 2021	The diagnostic tools for viable but nonculturable pathogens in the food industry: Current status and future prospects	Not about the topic
679	WANG and MARQUARDT, 1996	Survival of Tetrahymena pyriformis and Paramecium aurelia Following Freezing	Not about the topic
680	Stratakos and Koidis, 2015	Suitability, efficiency and microbiological safety of novel physical technologies for the processing of ready-to-eat meals, meats and pumpable products	Not about the topic
681	Nicolau-Lapeña et al., 2021	Antioxidant and antimicrobial activities of ginseng extract, ferulic acid, and noni juice: Evaluation of their potential to be incorporated in food	Not about the topic
682	Santamaría-Hernando et al., 2020	Blue-light perception by epiphytic Pseudomonas syringae drives chemoreceptor expression, enabling efficient plant infection	Not about the topic
683	Mevo et al., 2021	Promising strategies to control persistent enemies: Some new technologies to combat biofilm in the food industry—A review	Not about the topic
684	Pei et al., 2016	p-Coumaric acid and its conjugates: dietary sources, pharmacokinetic properties and biological activities	Not about the topic
685	Olatunde and Benjakul, 2018	Nonthermal Processes for Shelf-Life Extension of Seafoods: A Revisit	Not about the topic
686	Farrar et al., 2014	Understanding and engineering beneficial plant–microbe interactions: plant growth promotion in energy crops	Not about the topic
687	Chakraborty and Dutta, 2022	Use of nature-derived antimicrobial substances as safe disinfectants and preservatives in food processing industries: A review	Not about the topic
688	Bhaduri et al., 2012	Detection and Occurrence of Indicator Organisms and Pathogens	Not about the topic
689	Obileke, et al., 2022	Recent advances in radio frequency, pulsed light, and cold plasma technologies for food safety	Not about the topic
690	Yu et al., 2017	Ss-Rhs1, a secretory Rhs repeat-containing protein, is required for the virulence of Sclerotinia sclerotiorum	Not about the topic
691	Soni et al., 2022	Hyperspectral imaging and machine learning in food microbiology: Developments and challenges in detection of bacterial, fungal, and viral contaminants	Not about the topic
692	Wixon, 2000	Meeting Highlights: Plant and Animal Genome VIII and Agricultural Microbes Genome I.	Not about the topic
693	Dong et al., 2020	Induction, detection, formation, and resuscitation of viable but non-culturable state microorganisms	Not about the topic
694	Aloui, Hajer, Khwaldia, Khaoula. , 2016	Natural Antimicrobial Edible Coatings for Microbial Safety and Food Quality Enhancement	Not about the topic
695	Faisal et al., 2022	Phytochemical profile and food applications of edible flowers: A comprehensive treatise	Not about the topic
696	Hallett et al., 2013	Biophysics of the Vadose Zone: From Reality to Model Systems and Back Again	Not about the topic
697	FEMS Microbiology Letters, 2003	Posters	Not about the topic
698	Debnath et al., 2022	Insight of oral vaccines as an alternative approach to health and disease management: An innovative intuition and challenges	Not about the topic
699	Wason et al., 2021	Validation of process technologies for enhancing the safety of low-moisture foods: A review	Not about the topic
700	Chandel et al.,2012	Sugarcane bagasse and leaves: foreseeable biomass of biofuel and bio-products	Not about the topic
701	Iftikhar et al., 2023	Phytochemical profiling, antimicrobial, and antioxidant activities of hydroethanolic extracts of prickly pear (Opuntia ficus indica) fruit and pulp	Not about the topic
702	Inanoglu et al., 2022	High-pressure pasteurization of low-acid chilled ready-to-eat food	Not about the topic
703	Katsigiannis et al., 2022	Cold plasma for the disinfection of industrial food-contact surfaces: An overview of current status and opportunities	Not about the topic
704	Hajipour et al., 2021	Nanotechnology for Targeted Detection and Removal of Bacteria: Opportunities and Challenges	Not about the topic
705	Fu, Yezhi, Dudley, Edward G, 2021	Antimicrobial-coated films as food packaging: A review	Not about the topic
706	Saleem et al., 2018	A comprehensive review of phytochemical profile, bioactives for pharmaceuticals, and pharmacological attributes of Azadirachta indica	Not about the topic
707	Bravo and Braissant, 2022	Cadmium-tolerant bacteria: current trends and applications in agriculture	Not about the topic
708	EFS e tal., 2019	Scientific Opinion on Flavouring Group Evaluation 208 Revision 3 (FGE.208Rev3): consideration of genotoxicity data on alicyclic aldehydes with α,β-unsaturation in ring/side-chain and precursors from chemical subgroup 2.2 of FGE.19	Not about the topic
709	Benabdellah et al., 2009	GintPDX1 encodes a protein involved in vitamin B6 biosynthesis that is up-regulated by oxidative stress in the arbuscular mycorrhizal fungus Glomus intraradices	Not about the topic
710	DeFlorio et al., 2021	Recent developments in antimicrobial and antifouling coatings to reduce or prevent contamination and cross-contamination of food contact surfaces by bacteria	Not about the topic
711	ournal of the Science of Food and Agriculture, 1970	Abstracts December, 1970	Not about the topic
712	ournal of the Science of Food and Agriculture, 1955	Abstracts. April, 1995	Not about the topic
713	Journal of the Science of Food and Agriculture, 1969	Journal of the science of food and agriculture abstracts February, 1969	Not about the topic
714	Journal of the Science of Food and Agriculture, 1955	Abstracts. January, 1995	Not about the topic
715	VAN et al., 2010	Selected trace and ultratrace elements: Biological role, content in feed and requirements in animal nutrition – Elements for risk assessment	Not about the topic
716	Journal of the Science of Food and Agriculture, 1963	Abstracts June, 1963	Not about the topic
717	Allergy, 2013	Poster Sessions	Not about the topic
718	Allergy, 2019	Abstracts TPS	Not about the topic
719	Li et al., 2023	Brassica rapa subsp. Chinensis juice enhances Bacillus subtilis selectively in leafy green production	Not about lettuce
720	Darlison et al., 2019	Plant species affects establishment of Escherichia coli O157:H7 gfp+ on leafy vegetables	Not about the topic
721	Ingram et al., 2012	Use of zero-valent iron biosand filters to reduce Escherichia coli O157:H12 in irrigation water applied to spinach plants in a field setting	Not about the topic
722	v et al., 2011	EFFICACY OF SLIGHTLY ACIDIC ELECTROLYZED WATER (SAEW) FOR REDUCING MICROBIAL CONTAMINATION ON FRESH-CUT CILANTRO	Not about the topic
723	v et al., 2013	Decontamination of Salmonella, Shigella, and Escherichia coli O157:H7 from Leafy Green Vegetables Using Edible Plant Extracts	Not about the topic
724	Sharma and Demirci, 2003	Inactivation of Escherichia coli O157:H7 on Inoculated Alfalfa Seeds with Pulsed Ultraviolet Light and Response Surface Modeling	Not about the topic
725	Mihaly et al., 2015	Active Packaging System Based on Ag/TiO2 Nanocomposite Used for Extending the Shelf Life of Bread. Chemical and Microbiological Investigations	Not about the topic
726	Lin, Alan, Mathes, Martin C., 1973	THE IN VITRO SECRETION OF GROWTH REGULATORS BY ISOLATED CALLUS TISSUES	Not about the topic
727	Chalise et al., 2007	Inactivation Kinetics of Escherichia coli by Pulsed Electron Beam	Not about the topic
728	Stratakos et al., 2017	A loop-mediated isothermal amplification method for rapid direct detection and differentiation of nonpathogenic and verocytotoxigenic Escherichia coli in beef and bovine faeces	Not about the topic
729	Yaron, Sima, Römling, Ute., 2014	Biofilm formation by enteric pathogens and its role in plant colonization and persistence	Not about the topic
730	Torres, et al., 2002	Characterization of Cah, a calcium-binding and heat-extractable autotransporter protein of enterohaemorrhagic Escherichia coli	Not about the topic
731	Shao et al., 2020	Physical and antibacterial properties of corn distarch phosphate/carboxymethyl cellulose composite films containing tea polyphenol	Not about the topic
732	Wink and Lehmann, 1996	Wounding- and Elicitor-induced Formation of Coloured Chalcones and Flavans (as Phytoalexins) in Hippeastrum x hortorum*	Not about the topic
733	Cui, Haiying, Zhao, Chengting, Lin, Lin., 2015	Antibacterial Activity of Helichrysum italicum Oil on Vegetables and Its Mechanism of Action	Not about the topic
734	Ha, et al., 2001	Multilayered antimicrobial polyethylene films applied to the packaging of ground beef	Not about the topic
735	Morsy et al., 2014	Incorporation of Essential Oils and Nanoparticles in Pullulan Films to Control Foodborne Pathogens on Meat and Poultry Products	Not about tilapia
736	Olanya et al., 2018	Reductionin Listeria monocytogenes, Salmonella enterica and Escherichia coli O157:H7 in vitro and on tomato by sophorolipid and sanitiser as affected by temperature and storage time	Not about the topic
737	Bandy et al., 2020	Differential Transport of Escherichia coli Isolates Compared to Abiotic Tracers in a Karst Aquifer	Not about the topic
738	Wang et al., 2006	Influence of Gamma Irradiation on Enzyme, Microorganism, and Flavor of Cantaloupe (Cucumis melo L.) Juice	Not about the topic
739	Phillips and Carr, 1977	NUCLEIC ACID ANALYSIS AND THE ENDOSYMBIOTIC HYPOTHESIS	Not about the topic
740	Yong, Huimin, Liu, Jun, 2021	Active packaging films and edible coatings based on polyphenol-rich propolis extract: A review	Not about the topic
741	Klaine et al., 2008	Nanomaterials in the environment: Behavior, fate, bioavailability, and effects	Not about the topic
742	Evidente, Antonio, Andolfi, Anna, Cimmino, Alessio, 2011	Relationships between the stereochemistry and biological activity of fungal phytotoxins	Not about the topic
743	EFSA et al., 2017	Scientific Opinion on Flavouring Group Evaluation 208 Revision 2 (FGE.208Rev2): Consideration of genotoxicity data on alicyclic aldehydes with α,β-unsaturation in ring/side-chain and precursors from chemical subgroup 2.2 of FGE.19	Not about the topic
744	EFSA, 2013	Scientific Opinion on the risk posed by pathogens in food of non-animal origin. Part 1 (outbreak data analysis and risk ranking of food/pathogen combinations)	Not about the topic
745	Barone et al., 2021	Green-based active packaging: Opportunities beyond COVID-19, food applications, and perspectives in circular economy—A brief review	Not about the topic
746	Mendes, Rodrigo, Garbeva, Paolina, Raaijmakers, Jos M, 2013	The rhizosphere microbiome: significance of plant beneficial, plant pathogenic, and human pathogenic microorganisms	Not about lettuce
747	v et al., 2018	Biologically active quinoline and quinazoline alkaloids part I	Not about the topic
748	Padhye, Lokesh P., Tezel, Ulas, 2013	Fate of Environmental Pollutants	Not about the topic
749	Chen et al., 2016	Vinegar Functions on Health: Constituents, Sources, and Formation Mechanisms	Not about the topic
750	EFSA , 2011	Scientific Opinion on the efficacy and microbiological safety of irradiation of food	Not about the topic
751	Awad et al., 2022	Overview of plant extracts as natural preservatives in meat	Not about the topic
752	Doyle et al., 2006	Antimicrobial Resistance: Implications for the Food System	Not about the topic
753	EFSA Panel on Biological Hazards (BIOHAZ)., 2012	Scientific Opinion on the evaluation of the safety and efficacy of Listex™ P100 for the removal of Listeria monocytogenes surface contamination of raw fish	Not about the topic
754	European Food Safety Authority (EFSA), 2007	Opinion of the Scientific Panel on additives and products or substances used in animal feed (FEEDAP) related to the safety and efficacy of ‘Clinacox 0.5 %’ based on diclazuril for rabbits for fattening and breeding	Not about the topic
755	Roy et al., 2022	Vegetable seeds: A new perspective in future food development	Not about the topic
756	EFSA Panel on Food additives and Nutrient Sources added to Food (ANS), 2016	Scientific Opinion on the re-evaluation of sulfur dioxide (E 220), sodium sulfite (E 221), sodium bisulfite (E 222), sodium metabisulfite (E 223), potassium metabisulfite (E 224), calcium sulfite (E 226), calcium bisulfite (E 227) and potassium bisulfite (E 228) as food additives	Not about the topic
757	European Food Safety Authority (EFSA) et al., 2023	EFSA's activities on emerging risks in 2020	Not about the topic
758	Gagnon et al., 2000	Agricultural Wastes	Not about the topic
759	European Food Safety Authority, 2011	Statement summarising the Conclusions and Recommendations from the Opinions on the Safety of Irradiation of Food adopted by the BIOHAZ and CEF Panels	Not about the topic
760	https://doi.org/10.1002/jcb.240560504., 1994	Improved crop and plant products through biotechnology	Not about the topic
761	Journal of the Science of Food and Agriculture, 1970	Food and agriculture abstracts September, 1970	Not about the topic
762	European Food Safety Authority (EFSA), 2004	Opinion of the Scientific Panel on additives and products or substances used in animal feed (FEEDAP) on the efficacy and safety of the coccidiostat Koffogran	Not about the topic
763	European Food Safety Authority (EFSA), 2005	The EFSA's 2nd Scientific Colloquium Report - Qps	Not about the topic
764	EFSA Panel on Biological Hazards (BIOHAZ), 2016	Risks for public health related to the presence of Bacillus cereus and other Bacillus spp. including Bacillus thuringiensis in foodstuffs	Not about the topic
765	O'Donoghue, Laura T., Murphy, Eoin G. , 2023	Nondairy food applications of whey and milk permeates: Direct and indirect uses	Not about the topic
766	Scott, John, Rébeillé, Fabrice, Fletcher, John, 2000	Folic acid and folates: the feasibility for nutritional enhancement in plant foods	Not about the topic
767	Journal of the Science of Food and Agriculture, 1971	Abstracts	Not about the topic
768	Journal of the Science of Food and Agriculture, 1962	Journal of the science of food and agriculture	Not about the topic
769	Journal of the Science of Food and Agriculture, 1963	Abstracts September, 1963	Not about the topic
770	Zoonoses and Public Health, 2007	Poster Presentations	Not about the topic
771	Corke, 1978	Federation of British Plant Pathologists Chairman's Address. Microbial antagonisms affecting tree diseases	Not about the topic
772	LABUZA and BREENE, 1989	APPLICATIONS OF “ACTIVE PACKAGING” FOR IMPROVEMENT OF SHELF-LIFE AND NUTRITIONAL QUALITY OF FRESH AND EXTENDED SHELF-LIFE FOODS 1	Not about the topic
773	Environmental and Molecular Mutagenesis, 1995	Abstract of twenty-sixth annual meeting of the environmantal mutagen society	Not about the topic
774	European Helicobacter Study Group, 2014	European Helicobacter Study Group XXVIIth International Workshop on Helicobacter and Microbiota in Chronic Digestive Inflammation and Gastric Cancer	Not about the topic
775	FEBS Letters, 2006	Author Index	Not about the topic
776	Mayer et al., 1994	Groundwater quality	Not about the topic
777	Journal of Cellular Biochemistry, 1990	Molecular strategies for crop improvement	Not about the topic
778	de Benito, et al., 2017	Database on the taxonomical characterisation and potential toxigenic capacities of microorganisms used for the industrial production of food enzymes and feed additives, which do not have a recommendation for Qualified Presumption of Safety	Not about the topic
779	Khurm et al., 2021	The genus Cassia L.: Ethnopharmacological and phytochemical overview	Not about the topic
780	Journal of the American Oil Chemists' Society, 1982	Toronto annual meeting	Not about the topic
781	Banach, et al., 2020	Food safety hazards in the European seaweed chain	Not about the topic
782	European Food Safety Authority (EFSA), 2007	The Community Summary Report on Trends and Sources of Zoonoses, Zoonotic Agents, Antimicrobial resistance and Foodborne outbreaks in the European Union in 2006	Not about the topic
783	Tong et al., 2023	Health and Safety Effects of Airborne Soil Dust in the Americas and Beyond	Not about the topic
784	Journal of Food Science, 2013	Industrial Applications of Selected JFS Articles	Not about the topic
785	Singh et al., 2022	Functional roles of Essential oils as an effective alternative of synthetic food preservatives: A review	Not about the topic
786	Mindt et al., 2020	Microbial Engineering for Production of N-Functionalized Amino Acids and Amines	Not about the topic
787	EFSA Panel on Biological Hazards (BIOHAZ Panel), 2022	The efficacy and safety of high-pressure processing of food	Not about the topic
788	Gaiero et al., 2013	Inside the root microbiome: Bacterial root endophytes and plant growth promotion	Not about lettuce
789	Peng et al., 2023	Genetic engineering of complex feed enzymes into barley seed for direct utilization in animal feedstuff	Not about the topic
790	Prazeres, et al., 2017	Chapter 11 - Hydroponic System: A Promising Biotechnology for Food Production and Wastewater Treatment	Not about the topic
791	Ray et al., 2021	Chapter 3 - Environmental impact assessment of wastewater based biorefinery for the recovery of energy and valuable bio-based chemicals in a circular bioeconomy	Not about the topic
792	Gorjian et al., 2022	Chapter 12 - Emerging applications of solar energy in agriculture and aquaculture systems	Not about the topic
793	Monaghan et al., 2017	Salad Vegetable Crops	Not about the topic
794	Goddard et al., 2020	Importance of the Conservation and Management of Freshwater to Aquaculture	Not about the topic
795	Wortman, 2015	Crop physiological response to nutrient solution electrical conductivity and pH in an ebb-and-flow hydroponic system	Not about the topic
796	Younis et al., 2021	Advancements of nanotechnologies in crop promotion and soil fertility: Benefits, life cycle assessment, and legislation policies	Not about the topic
797	Dorick et al., 2023	Effect of aquaponic water and substratum material on biofilm formation by Aeromonas hydrophila	Not about the topic
798	Rivero et al., 2023	Chapter 12 - Vertical farming	Not about the topic
799	Fruscella et al., 2023	Investigating the effects of fish effluents as organic fertilisers on onion (Allium cepa) yield, soil nutrients, and soil microbiome	Not about tilapia
800	Spradlin, Amanda, Saha, Subhrajit, 2022	Saline aquaponics: A review of challenges, opportunities, components, and system design	Not about the topic
801	Padam et al., 2020	Chapter 2 - Seaweed components, properties, and applications	Not about the topic
802	Buscaroli et al., 2021	Reviewing chemical and biological risks in urban agriculture: A comprehensive framework for a food safety assessment of city region food systems	Not about the topic
803	Aksorn et al., 2022	Effects of Cu and Zn contamination on chicken manure-based bioponics: Nitrogen recovery, bioaccumulation, microbial community, and health risk assessment	Not about the topic
804	Kamareddine et al., 2021	Chapter 22 - Lifecycle assessment of aquaponics	Not about the topic
805	Roy, 2017	Phosphorus recovery and recycling with ecological engineering: A review	Not about the topic
806	Zhu et al., 2022	Carbon dynamics and energy recovery in a novel near-zero waste aquaponics system with onsite anaerobic treatment	Not about the topic
807	Wongkiew et al., 2023	Effects of vermicompost leachate on nitrogen, phosphorus, and microbiome in a food waste bioponic system	Not about the topic
808	Abdul et al., 2022	Physical profile and chemical composition of a novel fabricated Kaolina as alternative growing media in aquaponics	Not about the topic
809	Raven, 2014	The future's four quarters: Proposing a quadrant methodology for strategic prototyping in infrastructural contexts	Not about the topic
810	Romano, et al., 2023	Dietary inclusions of black soldier fly (Hermetia illucens) larvae frass enhanced production of channel catfish (Ictalurus punctatus) juveniles, stevia (Stevia rebaudiana), and lavender (Lavaridula angustifolia) in an aquaponic system	Not about tilapia
811	Soo et al., 2023	MachIne learning for nutrient recovery in the smart city circular economy – A review	Not about the topic
812	Pérez-Urrestarazu et al., 2019	Suitability and optimization of FAO’s small-scale aquaponics systems for joint production of lettuce (Lactuca sativa) and fish (Carassius auratus)	Not about tilapia
813	Wongkiew et al., 2020	Chapter 20 - Aquaponics for resource recovery and organic food productions	Not about tilapia
814	Baker et al., 2019	Effect of irrigation water source and post-harvest washing treatment on the microflora of alfalfa and mung bean sprouts	Not about the topic
815	Oladimeji et al., 2020	Effects of different growth media on water quality and plant yield in a catfish-pumpkin aquaponics system	Not about tilapia
816	Kumar et al., 2021	Performance evaluation of crop residue and kitchen waste-derived biochar for eco-efficient removal of arsenic from soils of the Indo-Gangetic plain: A step towards sustainable pollution management	Not about the topic
817	Zakaria et al., 2023	Production of biochar and activated carbon from oil palm biomass: Current status, prospects, and challenges	Not about the topic
818	Romano, et al., 2020	Husbandry of aquatic animals in closed aquaculture systems	Not about tilapia
819	Wang et al., 2016	The performance of coupling membrane filtration in recirculating aquaponic system for tilapia culture	Not about lettuce
820	Kumar, et al., 2023	Chapter 8 - Vertical farming and organic farming integration: a review	Not about the topic
821	Varia et al., 2022	Biostimulation with phycocyanin-rich Spirulina extract in hydroponic vertical farming	Not about the topic
822	El-Sayed et al., 2020	Chapter 13 - Technological innovations	Not about the topic
823	Kyere et al., 2020	Biofilm formation of Listeria monocytogenes in hydroponic and soil grown lettuce leaf extracts on stainless steel coupons	Not about tilapia
824	Hamid et al., 2022	Physical filtration of nutrients utilizing gravel-based and lightweight expanded clay aggregate (LECA) as growing media in aquaponic recirculation system (ARS)	Not about the topic
825	Fimbres-Acedo et al., 2020	Hydroponic horticulture using residual waters from Oreochromis niloticus aquaculture with biofloc technology in photoautotrophic conditions with Chlorella microalgae	Not about lettuce
826	Wu et al., 2019	Sustainable Seafood and Vegetable Production: Aquaponics as a Potential Opportunity in Urban Areas	Not about lettuce
827	Cowan, et al., 2022	Integration of algae treatment with hydroponic crop waste to reduce impact of nutrient waste streams	Not about tilapia
828	Wang et al., 2022	Pivotal role of municipal wastewater resource recovery facilities in urban agriculture: A review	Not about the topic
829	CSA News, 2021	Complete Issue	Not about the topic
830	Birolo et al., 2020	Effects of stocking density on the growth and flesh quality of rainbow trout (Oncorhynchus mykiss) reared in a low-tech aquaponic system	Not about tilapia
831	Barnhart, Caitlin, Hayes, Laura, Ringle, Danielle, 2015	Food safety hazards associated with smooth textured leafy greens produced in aquaponic, hydroponic, and soil-based systems with and without roots in retail	Not about lettuce
832	Villarroel et al., 2022	Fish Welfare in Urban Aquaponics: Effects of Fertilizer for Lettuce (Lactuca sativa L.) on Some Physiological Stress Indicators in Nile Tilapia (Oreochromis niloticus L.)	Not about lettuce contamination
833	Colt et al., 2022	Engineering design of aquaponics systems	Not about the topic
834	Wongkiew, 2018	Nitrogen Cycle in Floating-Raft Aquaponic Systems.	Not about the topic
835	Chu, Yu-Ting, Brown, Paul B, 2022	Optimal dietary crude protein in commercial feeds for shrimp and halophytes in marine aquaponic biofloc systems	Not about tilapia
836	Hardesty-Dyck et al., 2020	Nutrient solution effects on plant health and microbial community composition in soilless strawberry culture	Not about Aqyuaponic Systems
837	Almotairy et al., 2018	Accumulation of Heavy Metals and their Effects on Antibiotic Resistance of Bacteria in an Aquaponics System	Not about the topic
838	Love et al.,2014	An international survey of aquaponics practitioners	Not about the topic
839	Eid et al., 2019	Occurrence of Leaf Spot Disease Caused by Xanthmonas campastris and Pseudomonas cichorii under aquaponic systems in Egypt	Not about tilapia
840	Tyson, Richard V, Simonne, Eric H, 2014	A practical guide for aquaponics as an alternative enterprise	Not about the topic
841	Dorick, sd	Influence of Aquaponic Water on Aeromonas Hydrophila Biofilms	Not about the topic
842	Sirsat and, Neal, 2013	Microbial profile of soil-free versus in-soil grown lettuce and intervention methodologies to combat pathogen surrogates and spoilage microorganisms on lettuce	Not about Aqyuaponic Systems
843	Vasdravanidis et al., 2022	Aquaponics as a promising strategy to mitigate impacts of climate change on rainbow trout culture	not about tilapia
844	Sare et al., 2020	Standardization of plant microbiome studies: Which proportion of the microbiota is really harvested?	Not about the topic
845	Phulia et al., sd	AQUAPONICS TECHNOLOGY: A SUSTAINABLE APPROACH TOWARDS NUTRITIONAL SECURITY	Not about the topic
846	Kralik et al., 2023	The effect of aquaponics on tomato (Solanum lycopersicum) sensory, quality, and safety outcomes	Not about lettuce
847	Phungula, 2019	Financial viability of biomass produced in small-scale, low-cost aquaponic system in Ndwedwe.	Not about the topic
848	Thompson et al., 2017	You can’t manage with your heart”: risk and responsibility in farm to school food safety	Not about the topic
849	Taragusti et al., 2019	Effectiveness of Nitrobacter on the specific growth rate, survival rate and feed conversion ratio of dumbo catfish Clarias sp. with density differences in the aquaponic system	Not about tilapia
850	Zuki et al., 2022	The classification of duckweed and its bacterial community: a review	Not about the topic
851	Diessner,2013	Small scale raft aquaponics: Evaluation of hybrid striped bass growth and plant uptake potential	Not about the topic
852	Somerville et al., 2014	Small-scale aquaponic food production: integrated fish and plant farming	Not about tilapia
853	Derikvand et al., sd	Inoculum and pH Effects on Ammonium Removal and Microbial Community Dynamics in Aquaponics Systems	Not about the topic
854	Chen et al., 2018	Breakthrough technologies for the biorefining of organic solid and liquid wastes	Not about the topic
855	Delaide et al., 2019	Effect of wastewater from a pikeperch (Sander lucioperca L.) recirculated aquaculture system on hydroponic tomato production and quality	not about tilapia
856	Pattillo, 2017	An overview of aquaponic systems: Aquaculture components	Not about the topic
857	Cifuentes-Torres et al., 2021	Can Reclaimed Water Be Used for Sustainable Food Production in Aquaponics?	Not about the topic
858	Thakur, et al., 2023	An alternative approach towards nitrification and bioremediation of wastewater from aquaponics using biofilm-based bioreactors: A review	Review
859	Mintz, 2019	Integrating Sustainable Practices: Compost Tea as a Nutrient Supplement for Aquaponic Plant Production	Not about lettuce
860	Zantanta et al., 2022	Comparing crop yield, secondary metabolite contents, and antifungal activity of extracts of Helichrysum odoratissimum cultivated in aquaponic, hydroponic, and field systems	Not about lettuce
861	Sánchez, 2014	Aquaponics and its potential aquaculture wastewater treatment and human urine treatment	Not about the topic
862	Zappernick, 2020	Techno-Economic Analysis of a Tilapia-Lettuce Aquaponics System	Not about the topic
863	Al Dhanhani, 2018	Determination of the ideal plant density of tomato Solanum lycopersicum under an aquaponic production system with Tilapia Oreochromis aureus under UAE conditions	Not about lettuce
864	Anderson, 2016	Biological responses to hydroponic and aquaponic conditions	Not about the topic
865	Akbari-adergani et al., 2020	Evaluating the Effectiveness of UV Irradiation on Reducing Microbial Load of Some Highly Consumed Seed Nuts	Not about the topic
866	Murray, 2017	Freshwater Integrated Multi-Trophic Aquaculture (FIMTA): Developing aquaponics for cold temperate salmon, Salmo salar, hatchery systems and investigating the use of IMTA kelp biochar as a plant substrate	Not about tilapia
867	Belintano, et al., 2020	Aaquaponics ladder system: case study.	Not about the topic
868	Bakiu et al., 2017	First study about aquaponic systems in Albania	Not about the topic
869	Campos et al., 2022	Vitamin contents and antioxidant capacity of hydroponic grown sweet basil inoculated with endophytic bacteria	Not about the topic
870	Afolabi, 2020	Productivity of Kale (Brassica oleracea var. acephala) and Nile tilapia (Oreochromis niloticus) Culture in Aquaponic Systems	Not about lettuce
871	Tanikawa et al., 2018	Effluent treatment in an aquaponics-based closed aquaculture system with single-stage nitrification–denitrification using a down-flow hanging sponge reactor	Not about the topic
872	Kamareddine and Maraqa, 2021	Lifecycle assessment of aquaponics	Not about the topic
873	Sefranek and Anna, 2016	Characterization of Nitrogen Dynamics in Different Recirculation Systems	Not about the topic
874	Abbey, 2018	Market analysis and productivity of aquaponics in Minnesota	Not about the topic
875	AMIN, AMIRA ABDEL-NASER MOHAMMED, 2022	Utilization of fish farms water for vegetables production	not about tilapia
876	Gartmann et al., 2023	Bioponics—An Organic Closed-Loop Soilless Cultivation System: Yields and Characteristics Compared to Hydroponics and Soil Cultivation	Not about the topic
877	Nishad et al., 2023	Aquaponic Recirculating System: Impacts of Different Stocking Densities on Growth Performance of Lepidocephalichthys guntea, Water Quality and Plant Growth	Not about lettuce
878	Mok et al., 2020	Technology innovations for food security in Singapore: A case study of future food systems for an increasingly natural resource-scarce world	Not about the topic
879	Joyce et al., 2019	Aquaponics: closing the cycle on limited water, land and nutrient resources	Not about the topic
880	Salem, 2019	Assessing Deep-Water Culture and Sand-Bed Aquaponics Systems for Lettuce (Lactuca sativa) Yield and Water Consumption	Not about the topic
881	Caldwell and Wang, 2020	Vegetable-Based Production Systems	Not about the topic
882	Mohanan et al., 2022	Leveraging the potential of aquaponics for urban sustainability	Not about the topic
883	Rahimi-Midani,, 2023	Use of Deep Tech in Integrated Aquaculture Systems	Not about the topic
884	Pattillo, 2021	Needs Assessment and Practical Solutions for the Aquaponics Industry	Not about the topic
885	EFFENDI et al., 2017	Ammonia removal of catfish (Clarias sp) cultivation wastewater using vetiver grass (Vetiveria zizanioides)	Not about tilapia
886	Eck, 2017	Taxonomic characterisation of bacteria communities from water of diversified aquaponic systems	Not about the topic
887	Birlanga et al., 2022	Mitigation of calcium-related disorders in soilless production systems	Not about the topic
888	Alsanius et al., 2019	Sustainable systems for integrated fish and vegetable production: new perspectives on aquaponics	Not about the topic
889	Varkey et al., 2021	Smart aquaponics: challenges and opportunities	Not about the topic
890	Wong, Yale, Hock, Lim Chow. , sd	A Pilot Aquaponics Project On An Intermediate Floor Of A High Rise Building In Malaysia	Not about the topic
891	Canet-Martí et al., 2021	Nature-based solutions for agriculture in circular cities: Challenges, gaps, and opportunities	Not about the topic
892	Rinehart, 2019	Aquaponics–Multitrophic Systems for Sustainable Food Production	Not about lettuce contamination
893	Schoor et al., 2023	A Review of Sustainable Pillars and their Fulfillment in Agriculture, Aquaculture, and Aquaponic Production	Review
894	Salam et al., 2020	Tilapia Powered Aquaponics to Optimize Land and Water Use for Safe Food Production from the Rooftop	Not about lettuce
895	Zulfahmi et al., 2021	Phytoremediation of palm oil mill effluent (POME) using water spinach (Ipomoea aquatica Forsk)	Not about the topic
896	Murphy, 2019	Use of Biochar and Aquaponics: Augmentation of Agricultural Systems to Increase Available Food Supply	Not about the topic
897	Gunning, Daryl, Maguire, Julie, Burnell, Gavin, 2016	The development of sustainable saltwater-based food production systems: a review of established and novel concepts	Not about the topic
898	Varol, 2020	Effect of exogenously applied methyl jasmonate on yield and quality of salt-stressed hydroponically grown sea fennel (Crithmum maritimum L.)	Not about lettuce
899	Stankus, 2013	Integrating biosystems to foster sustainable aquaculture: Using black soldier fly larvae as feed in aquaponic systems	Not about lettuce
900	Azizoglu et al., 2021	The fate of plant growth-promoting rhizobacteria in soilless agriculture: Future perspectives	Not about lettuce contamination
901	Monsees, 2018	Overcoming major bottlenecks in aquaponics-A practical approach	Not about the topic
902	Alnawajha et al., 2022	Plant-based coagulants/flocculants: characteristics, mechanisms, and possible utilization in treating aquaculture effluent and benefiting from the recovered nutrients	Not about the topic
903	Byrd, 2023	AQUAPONICS IN NEPAL: POTENTIAL TO CONTRIBUTE TO URBAN FOOD SECURITY	Not about the topic
904	Panana et al., 2021	Aerobic treatment and acidification of pikeperch (Sander lucioperca L.) sludge for nutrient recovery	Not about the topic
905	Szekely, Iris, Jijakli, M Haïssam, 2022	Bioponics as a Promising Approach to Sustainable Agriculture: A Review of the Main Methods for Producing Organic Nutrient Solution for Hydroponics	Not about the topic
906	Matthews, 2017	Incentives and barriers to adopting aquaponic and biofloc systems in Canada	Not about the topic
907	Jusoh, et al., 2020	Green technology in treating aquaculture wastewater	Not about the topic
908	Koriesh, Eid M, Abo El-Soud, Islam H., 2020	Medicinal Plants in Hydroponic System Under Water-Deficit Conditions—A Way to Save Wate	Not about the topic
909	Heydari et al., 2023	The role of nano-chelated iron on anatomical and biochemical characteristics and concentration of mineral nutrients in lettuce (Lactuca sativa L.) under cadmium toxicity	Not about the topic
910	PETREA et al., 2022	PHYTOREMEDIATION CAPACITY AND PHOSPHORUS MASS BALANCE IN A BASIL-STURGEONS AQUAPONICS INTEGRATED RECIRCULATING SYSTEM.	Not about the topic
911	Gómez et al., 2019	Controlled environment food production for urban agriculture	Not about the topic
912	May, 2022	Viability of Sustainable Agriculture: An Expansion of Knowledge	Not about the topic
913	Lothmann, Ricarda, Sewilam, Hani., 2023	Potential of innovative marine aquaculture techniques to close nutrient cycles	Not about the topic
914	Ahmed, sd	The advances in the foliar application of micro and macronutrients and their effects on growth development and yield potential of tomato crops	Not about the topic
915	Floyd, 2014	Aquaponics for Teaching and Demonstration Duval County Florida	Not about the topic
916	Egiddi, 2021	Metabolic Fingerprinting of Recirculating Aquaculture Systems: A Pilot Application of Untargeted Metabolomics to Describe Biological Rectors	Not about the topic
917	Hamed, sd	Use the natural zeolite (clinoptiolite) in removal of ammonia and heavy metals and improving water quality in fish ponds	Not about the topic
918	Jiménez-Ojeda et al., 2018	Dynamics and use of nitrogen in Biofloc Technology-BFT	Not about the topic
919	Badr, LAA, Saeed Abuzaid, Ahmed, 2023	Effect of Human Urine Fertilization and Foliar Spray with Spirulina Platensis Extract On Growth, Yield and Quality of Lettuce Plants in Pots	Not about the topic
920	Molina et al., 2023	Microbial Bioprocessing of Agri-food Wastes: Industrial Applications	Not about the topic
921	Wang et al., 2022	Exploring the integration of bioelectrochemical systems and hydroponics: Possibilities, challenges, and innovations	Not about the topic
922	Bournet et al., 2019	International Symposium on Advanced Technologies and Management for Innovative Greenhouses–GreenSys2019	Not about the topic
923	Proksch, 2016	Creating urban agricultural systems: an integrated approach to design	Not about the topic
924	Blake, et al., 2021	Molecular aspects of plant growth promotion and protection by Bacillus subtilis	Not about Aquaponic Systems
925	Henkel, 2015	21st century homestead: sustainable agriculture II: farming and natural resources	Not about the topic
926	Debnath et al., 2020	Probiotics: For sustainable development of aquaculture	Not about the topic
927	Maupilé et al., 2022	A Flashforward Look into Solutions for Fruit and Vegetable Production	Not about the topic
928	Irfeey et al., 2023	Groundwater Pollution Impact on Food Security	Not about the topic
929	Soh, 2021	Developing a Legal and Regulatory Framework Model Governing Aquaponics: A Viable Food Production System for Singapore and the World	Not about the topic
930	Skar et al., 2020	Urban agriculture as a keystone contribution towards securing sustainable and healthy development for cities in the future	Not about the topic
931	Gott, 2019	Practicing ecologies: aquaponics and intervention in the Anthropocene	Not about the topic
932	Janasie, 2022	Federal Food Safety Framework: Where Does Seaweed Fit in?	Not about the topic
933	Stojiljkovic et al., 2019	The influence of different concentrations of plant essential oils on growth and reproduction of Salmonella enteritidis	Not about the topic
934	Thuan Truong, Minh, Nguyen, Tri, 2013	The Business Plan: Organic Farm in Ho Chi Minh City, Vietnam	Not about the topic
935	Ayipio, 2021	Utilizing Aquaculture Effluent Efficiently in Cucumber Production through Substrate Choice and Fertigation Management	Not about the topic
936	Hambrey, John, Evans, Sue, Pantanella, Edoardo, 2013	The relevance of aquaponics to the New Zealand aid programme, particularly in the Pacific	Not about the topic
937	Liang et al., 2021	Applications of biochar and modified biochar in heavy metal contaminated soil: A descriptive review	Not about the topic
938	Pomoni et al., 2023	A Review of Hydroponics and Conventional Agriculture Based on Energy and Water Consumption, Environmental Impact, and Land Use	Review
939	Świąder et al., 2023	Opportunities and Constraints for Creating Edible Cities and Accessing Wholesome Functional Foods in a Sustainable Way	Not about the topic
940	van Vliet, sd	Aquaponics	Not about the topic
941	Tikász, 2019	Development of a manure-based nutrient supply for hydroponic crop production using ion activity monitoring	Not about the topic
942	Azeem et al., 2021	Effects of sheep bone biochar on soil quality, maize growth, and fractionation and phytoavailability of Cd and Zn in a mining-contaminated soil	Not about the topic
943	Nisyak, 2021	Effect of using Laja Gowah (Alpinia malaccensis (Brum. f) Roscoe) oil in Reducing the Number of Staphylococcus aureus Colonies in Hospital Inpatient Rooms	Not about the topic
944	Monga et al., 2022	Engineered biochar: A way forward to environmental remediation	Not about the topic
945	Kumi, et al., 2023	Evaluation of the suitability of integrated bone char-and biochar-treated groundwater for drinking using single-factor, Nemerow, and heavy metal pollution indexes	Not about the topic
946	Sharma et al., 2023	The untapped potential of zeolites in techno-augmentation of the biomaterials and food industrial processing operations: A review	Not about the topic
947	Adeleke, 2020	Bioeconomic feasibility of aquaponics in South Africa: Leapfrogging for sustainable development of freshwater aquaculture	Not about the topic
948	Sharma et al., 2023	Phytoremediation, stress tolerance and bio fortification in crops through soilless culture	Not about the topic
949	Bosire, Collins Momanyi, Sikora, Tomasz, 2017	Master of Science in Integrated Food Studies	Not about the topic
950	Golda Arpudhalin, 2017	Phytoremediation Potential of Arundo Donax and Typha Latifolia for the Treatment and Reuse of Domestic Greywater	Not about the topic
951	Lim et al., 2021	Perspective of Spirulina culture with wastewater into a sustainable circular bioeconomy	Not about the topic
952	Jacob, Sharon Maria, Kumar, R Ranjith., 2020	Sustainable initiative of using cyanobacteria as a liquid fertilizer for hydroponic cultivation: A waste to wealth utilization	Not about the topic
953	Fong et al., 2017	Humanity and space: Design and implementation of a theoretical Martian outpost	Not about the topic
954	Wan et al., 2020	Customised fabrication of nitrogen-doped biochar for environmental and energy applications	Not about the topic
955	Stoknes and Putnam, 2022	Chapter 4. Conversion of food waste into new food in a closed loop	Not about the topic
956	Kelly, et al., 2017	Humanity and Space	Not about the topic
957	Dorais, 2019	Advances in organic greenhouse cultivation	Not about the topic
958	Halliday et al., 2021	An assessment of controlled environment agriculture (CEA) in low-and lower-middle income countries in Asia and Africa, and its potential contribution to sustainable development	Not about the topic
959	do Amaral, Ana Inês Rodrigues, 2020	BIGH: a case of an urban aquaponics farm in the metropolis centre	Not about the topic
960	Mehrim, Ahmed I, Refaey, Mohamed M, 2023	An Overview of the Implication of Climate Change on Fish Farming in Egypt	Not about the topic
961	Mori, Jameson, Smith, Rebecca, 2019	Transmission of waterborne fish and plant pathogens in aquaponics and their control with physical disinfection and filtration: A systematized review	Review
962	Phuong, 2021	Growth and quality characteristics of spinach (Spinacia oleraceae L.) in various substrate cultures	Not about the topic
963	Stoknes, 2020	Circular food: crops from digested waste in a controlled environment	Not about the topic
964	Celozzi et al.,2022	Improving animal welfare by means of automatic monitoring of goat vocalizations: development of a bleating recognition filter	Not about the topic
965	DOMÍNGUEZ, Guillermo Federico FERIA, 2019	Sustainable Cannabis Aquaponics Production in Uruguay	Not about the topic
966	Nihiser, 2014	Evaluation Of The Applications Of A Biomimetic Antifouling Surface (Sharklet™) Relative To Five Other Surfaces To Prevent Biofilm Growth In Freshwater Aquaponics Systems	Not about the topic
967	Lazendic-Galloway, 2021	How to Survive on Mars	Not about the topic
968	Caputo, 2022	Small Scale Soil-less Urban Agriculture in Europe	Not about the topic
969	Bello et al., 2023	Effect of a cellulose decomposing bacterium, humic acid, and wheat straw on Cucurbita pepo L. growth and soil properties	Not about the topic
970	Plotnik, 2022	Controlled Environment Production of Ashwagandha (Withania somnifera (L.) Dunal)	Not about the topic
971	Rašković, Božidar, Dvořák, Petr, Mráz, Jan, 2021	Effects of biodegradable insecticides on biofilter bacteria: Implications for aquaponics	Not about the topic
972	Paśmionka et al., 2021	Toxic effect of ammonium nitrogen on the nitrification process and acclimatisation of nitrifying bacteria to high concentrations of NH4-N in wastewater	Not about the topic
973	Sun, 2023	Evaluation of lanthanum/iron oxide amended formable biochar for phosphorous and nitrogen removal in wastewater: preparation, mechanism, and application.	Not about the topic
974	Liu, et al., 2022	Sustainability of vertical farming in comparison with conventional farming: a case study in Miyagi Prefecture, Japan, on nitrogen and phosphorus footprint	Not about the topic
975	Bhat et al., 2018	Soil-less use of aquatic macrophytes in wastewater treatment and the novel SHEFROL® bioreactor	Not about the topic
976	Di Paola, et al., sd	Urban Agriculture in Europe: State of Play and Future Perspectives	Not about the topic
977	Burgess, 2021	Lactic Acid Production from Filamentous Algae grown using Aquaponics Wastewater	Not about the topic
978	Bogelil, 2017	Phytoremediation of sembrong river waters using Neptunia Oleracea and Pistia Stratiotes	Not about the topic
979	Butcher et al., 2017	A study of oxygenation techniques and the chlorophyll responses of pelargonium tomentosum grown in deep water culture hydroponics	Not about the topic
980	Cheema et al., 2022	IoAT Enabled smart farming: Urdu language-based solution for low-literate farmers	Not about the topic
981	Dabbadie et al., 2019	Report of the special session on advancing integrated agriculture-aquaculture through agroecology, Montpellier, France, 25 August 2018	Not about the topic
982	Savchenko et al., 2016	Three-Dimensional Coating of Porous Activated Carbons with Silver Nanoparticles and its Scale-up Design for Plant Disease Management in Greenhouses	Not about the topic
983	Mori, 2021	Modeling risks associated with water reuse in agriculture	Not about the topic
984	de Morais et al., 2022	Microalgal biochar: A sustainable bioadsorbent	Not about the topic
985	Corbman, 2020	Feeling the heat: Climate change adaptation policy in Snohomish County	Not about the topic
986	Calabria, 2014	Wastewater nutrient recovery using anaerobic membrane bioreactor (AnMBR) permeate for hydroponic fertigation	Not about the topic
987	Butcher, 2016	A comparative study of oxygenation techniques in the hydroponic cultivation of Pelargonium Tomentosum	Not about the topic
988	Awang et al., 2023	A review on preparation, surface enhancement and adsorption mechanism of biochar‐supported nano zero‐valent iron adsorbent for hazardous heavy metals	Review
989	Oldham, 2022	Evidence on the welfare of exotic pets in Scotland	Not about the topic
990	James, Anina, Yadav, Deepika, 2022	Bioaerogels, the emerging technology for wastewater treatment: A comprehensive review on synthesis, properties and applications	Not about the topic
991	Taylor, 2019	Health assessment of tilapia (Oreochromis spp.) aquaculture systems in the northern provinces of South Africa	Not about the topic
992	Dimovska et al., 2017	Quantitative and chemical traits in broccoli (Brassica oleracea L. var. italica) grown with the use of microbiological fertilizer	Not about the topic
993	Greensword, 2017	Rice Hull Bioreactor for Recirculating Aquaculture	Not about the topic
994	Dziewulska et al., 2021	Survival of embryos and fry of sea trout (Salmo trutta m. trutta) growing from eggs exposed to different concentrations of selenium during egg swelling	Not about the topic
995	Shahrajabian, Mohamad Hesam, Sun, Wenli, 2023	Five Important Seeds in Traditional Medicine, Pharmacological Benefits and Seed Biology	Not about the topic
996	Iljovski et al., 2017	Variability of quantitative properties in oilseed rape-Brassica napus L. depending on the quantity, way and time of use of certain macro and microelements	Not about the topic
997	Kasozi, Nasser, Kaiser, Horst, Wilhelmi, Brendan, 2022	Determination of Phylloplane Associated Bacteria of Lettuce from a Small-Scale Aquaponic System via 16S rRNA Gene Amplicon Sequence Analysis	Not about lettuce contamination
998	Munguia-Fragozo et al., 2015	Perspective for aquaponic systems:“omic” technologies for microbial community analysis	Not about the topic
999	Stouvenakers et al., 2020	Microbial origin of aquaponic water suppressiveness against Pythium aphanidermatum lettuce root rot disease	Not about tilapia
1000	v et al., 2018	Inactivation with UV-radiation and internalization assessment of coliforms and Escherichia coli in aquaponically grown lettuce	Use of UV as control method
1001	Topalcengiz, Zeynal, Chandran, Sahaana, Gibson, Kristen E, 2023	A scoping review of microbial risks during indoor soilless production of leafy greens	Review
1002	Weller, Daniel L, Saylor, Lauren, Turkon, Paula, 2020	Total coliform and generic E. coli levels, and Salmonella presence in eight experimental aquaponics and hydroponics systems: A brief report highlighting exploratory data	Not about tilapia
1003	Handayani, R, Dinoto, A, 2020	Effect of fermented feed supplementation in circulated aquaponic system with catfish (Clarias sp.) on growth of lettuce (Lactuca sativa L.)	Not about tilapia
1004	Dorick et al., 2021	Evaluation of Escherichia coli and coliforms in aquaponic water for produce irrigation	Not about lettuce
1005	Wongkiew et al., 2018	Aquaponic systems for sustainable resource recovery: linking nitrogen transformations to microbial communities	Not about the topic
1006	Diwan, sd	Climate Survival Solutions India Pvt. Ltd.	Not about the topic
1007	Wongkiew et al., 2021	Bioponic system for nitrogen and phosphorus recovery from chicken manure: Evaluation of manure loading and microbial communities	Not about the topic
1008	Yang, Teng, Kim, Hye-Ji, 2020	Comparisons of nitrogen and phosphorus mass balance for tomato-, basil-, and lettuce-based aquaponic and hydroponic systems	Not about lettuce contamination
1009	Calone et al., 2019	Improving water management in European catfish recirculating aquaculture systems through catfish-lettuce aquaponics	Not about tilapia
1010	Castro, 2019	The Knowledge, Practices and Perceptions of Produce Safety by Commercial Aquaponic Growers of Fresh Fruits and Vegetables in Hawaii	Not about the topic
1011	Almotairy, et al., 2019	APPENDIX C-EFFECT OF SOME TOXIC HEAVY METALS/LOID ACCUMULATION ON LENGTH OF LETTUCE ROOT AND SHOOT IN A SMALL-SCALE AQUAPONIC SYSTEM	Not about the topic
1012	Willmon, 2018	Microbial Quality of Aquaculture Water Used for Produce Irrigation	Not about the topic
1013	Riggio et al., 2019	Risk of human pathogen internalization in leafy vegetables during lab-scale hydroponic cultivation	Not about Aquaponic Systems
1014	Darabă, 2021	Pathogenic Escherichia coli: An Overview on Pre-Harvest Factors that Impact the Microbial Safety of Leafy Greens	Review
1015	Ani et al., 2021	Assessment of the Performance of Aquaponics and its Uptake for Integrated Fish and Plant Farming in Sub-Saharan Africa	Not about lettuce contamination
1016	Palm et al., 2019	Coupled aquaponics systems	Not about the topic
1017	Fogarty, 2021	Foodborne pathogens and water quality in commercial-scale aquaponic systems with rapid micro screen solids removal	Not about the topic
1018	Thonglek, Vishnu, Yoshikawa, Kiyoshi, 2017	Ultra-Fine Bubble Generators for Advanced Versatile Applications to Agriculture, Aquaculture and Food Safety	Not about the topic
1019	Nguyen-The et al., 2016	Agrifood systems and the microbial safety of fresh produce: Trade-offs in the wake of increased sustainability	Not about the topic
1020	Yadav, Roshanlal, Chugh, Bhawna, sd	Critical factors affecting the microbial safety of fruits, vegetables and animal fresh produces: A review	Review
1021	Zarantoniello et al., 2021	Physiological responses of Siberian sturgeon (Acipenser baerii) juveniles fed on full-fat insect-based diet in an aquaponic system	Not about the topic
1022	Sawyer, 2021	Food safety and E. coli in aquaponic and hydroponic systems	Not about Aquaponic Systems
1023	Llegunas Jr and Salas, 2014	Aquaponic production of lettuce (Lactuca sativa L.) with foliar fertilizer supplementation	Not about tilapia
1024	Awad, 2017	Evaluation of Ammonia (NH3) Removal Through Water Recycling in Aquaculture by Aquaponic System and Its Effect on The Growth Rate of Used Fish and Plants	Not about the topic
1025	Moriarty, 2014	Inactivation by UV-Radiation and Internalization of Coliforms and Escherichia coli in Aquaponically and Hydroponically Grown Lettuce	Use of UV as control method
1026	Wongkiew et al., 2018	Nitrogen recovery and nitrous oxide (N2O) emissions from aquaponic systems: influence of plant species and dissolved oxygen	Not about the topic
1027	Pattillo, 2016	Food safety, economics and environmental impacts of aquaponics in Iowa	Not about the topic
1028	White et al., 2023	Shelf Life of Aquaponically-grown Finstar Lettuce in Different Oxygen Transmission Rate Films	Not about the topic
1029	Stivers,, 2016	Food Safety and Regulation of Aquaponic Operations.	Not about the topic
1030	Kotzen et al., 2019	Aquaponics: Alternative types and approaches	Not about the topic
1031	Mohamed and Ahmed, 2018	Effect of Feeding Frequency and Stocking Density on Tilapia Oreochromis Niloticus and Lettuce Lactuca Sativa Production in Aquaponics System under the UAE Condition and Business Enterprise Analysis	Not about the topic
1032	Davis, Kathryn Frances Cornelia. , 2016	Effect of irrigation water on growth and physical characteristics of alfalfa (Medicago sativa) and mung bean (Vigna radiata) sprouts	Not about lettuce
1033	Gichana et al., 2019	Growth and nutrient removal efficiency of sweet wormwood (Artemisia annua) in a recirculating aquaculture system for Nile tilapia (Oreochromis niloticus)	Not about the topic
1034	Almotairy et al.,2019	APPENDIX B-EFFECT OF HEAVY METALS ACCUMULATION ON BACTERIAL ANTIBIOTIC RESISTANCE IN AN AQUAPONIC SYSTEM	Not about tilapia
1035	Maluin et al., 2021	Some emerging opportunities of nanotechnology development for soilless and microgreen farming	Not about the topic
1036	Castro-Mejía et al., 2020	Preliminary study of Oreochromis nilóticus, Coriandrum sativum, Anethum graveolens, and Petroselinum crispum growth cultured in Biofloc/aquaponic system	Not about lettuce
1037	Rajalakshmi et al., 2022	Comprehensive Review of Aquaponic, Hydroponic, and Recirculating Aquaculture Systems	Review
1038	Ulya, et al., 2021	Improvement of water quality (Cu, Fe, Zn) in biofloc aquaponics systems by utilizing fish waste as a source of micronutrients	Not about the topic
1039	Wongkiew, et al., 2021	Nitrogen recovery via aquaponics–bioponics: Engineering considerations and perspectives	Not about the topic
1040	Medina et al., 2016	Recirculating Aquaculture Systems (RAS) and Aquaponics for Urban Food Production, with a Pictorial Guide to Aquaponics	Not about lettuce
1041	Maneepong, 2019	Nutrient dynamics of an aquaponic system in Southern Thailand	Not about tilapia
1042	Ovissipour et al., 2019	A Guide to the Aquaponics Food Safety Plan Development: Green Aquaponics LLC as a Model	Not about the topic
1043	Ríos da Silva et al., 2020	Beauveria bassiana and Metarhizium anisopliae as compatible and efficient controllers of plague insects in aquaponic crops.	Not about lettuce
1044	Kasozi et al., 2021	The complex microbiome in aquaponics: significance of the bacterial ecosystem	Not about lettuce
1045	Tachibana et al., 2021	Bacillus subtilis and Bacillus licheniformis in diets for Nile tilapia (Oreochromis niloticus): Effects on growth performance, gut microbiota modulation and innate immunology	Not about Aquaponic Systems
1046	Amin, et al., 2022	UTILIZATION OF EFFLUENT FISH FARMS IN LETTUCE PRODUCTION	Not about tilapia
1047	Menezes-Blackburn et al., 2021	Bacterial communities associated with the cycling of non-starch polysaccharides and phytate in aquaponics systems	Not about the topic
1048	Kasozi et al., 2021	Effect of Bacillus spp. on lettuce growth and root associated bacterial community in a small-scale aquaponics system	Not about tilapia
1049	Stouvenakers et al., 2019	Plant pathogens and control strategies in aquaponics	Not about tilapia
		full text assessed/ excluded
		Title	Reason for exclusion
1050	Fogarty,sd	Microbial Communities and Food Safety in Recirculating Aquaponics	Not research article
1051	Said et al., 2022	Effect of the Probiotic (Bacillus spp.) on Water Quality, Production Performance, Microbial Profile, and Food Safety of the Nile Tilapia and Mint in Recirculating Aquaponic System.	Not about E. coli and V. cholerae
1052	Moriarty et al., 2019	Internalization assessment of E. coli O157:H7 in hydroponically grown lettuce	Not about Aquaponic Systems
1053	Rivas-García et al., 2020	Biocontrol of phytopathogens under aquaponics systems	Not about lettuce contamination
1054	Lavach et al., 2018	Aquaponics: production of Nile tilapia (Oreochromis niloticus) and vegetables.	Not about lettuce contamination
1055	Tunçelli, et al., 2023	Evaluation of lettuce (Lactuca sativa L.) in aquaponic system in terms of food safety	Not about lettuce contamination
1056	LAVACH et al., 2018	AQUAPONIA: PRODUÇÃO DE TILÁPIA DO NILO (Oreochromis niloticus) E HORTALIÇAS	Foreign lamguage
1057	Kasozi et al., 2023	Integration of probiotics in aquaponic systems: an emerging alternative approach	Not research article
1058	Day et al., 2021	Lettuce (Lactuca sativa) productivity influenced by microbial inocula under nitrogen-limited conditions in aquaponics	Not about lettuce contamination
1059	Quach, 2023	Survival of Escherichia coli and Changes in Physicochemical Parameters in Aquaponic Systems During Basil and Lettuce Production	Not research article
1060	Sace and Fitzsimmons, 2013	Vegetable production in a recirculating aquaponic system using Nile tilapia (Oreochromis niloticus) with and without freshwater prawn (Macrobrachium rosenbergii)	Not about lettuce
		full text assessed/ incluede studies
	First Author	Title
1061	Nisse et al., 2021	Plant Volaties of Lettuce and Chicory Cultivated in Aquaponic Are Associated to their Microbial Community.
1062	Dong and Feng, 2022	Microbial Community Analiysis and Food Safety Practices Survey-Based Hazard Identification and Risk Assessment for Controlled Environment Hydroponic/Aquaponic Farming Systems.
1063	Wang et al., 2020	The Occurrence of Shiga Toxin-Producing E. Coli in Aquaponic and Hydroponic Systems
1064	Wang et al., 2021	Effects of Plant Age and Root Damage on Intewrnalization of Shiga Toxin-Producing Escherichia coli in Leafy Vegetables and Herbs.
1065	Wilber et al., 2019	Microbial analysis of lettuce (Lactuca sativa L.) grown in an aquaponic and hydroponic system.
